# Supplementary material for: Hsa_circ_0008434 regulates USP9X expression by sponging miR-6838-5p to promote gastric cancer growth, migration and invasion
Source: BMC Cancer. 2021 Dec 2;21:1289. doi: 10.1186/s12885-021-09052-4 (PMC8638420; doi:10.1186/s12885-021-09052-4)
Supplement: Supplementary file 1 — Additional file 1. [file 12885_2021_9052_MOESM1_ESM.zip]

Archive with 2 entries (2 files):
- 1.GO_Enrich.xls
- 2.KEGG_Enrich.xls
