# Supplementary material for: Hsa_circ_0008434 regulates USP9X expression by sponging miR-6838-5p to promote gastric cancer growth, migration and invasion
Source: BMC Cancer. 2021 Dec 2;21:1289. doi: 10.1186/s12885-021-09052-4 (PMC8638420; doi:10.1186/s12885-021-09052-4)
Supplement: Supplementary file 1 — Additional file 1. [file 12885_2021_9052_MOESM1_ESM.zip › 1.GO_Enrich.xls]

ONTOLOGY	ID	Description	GeneRatio	BgRatio	pvalue	p.adjust	qvalue	geneID	Count
BP	GO:0019216	regulation of lipid metabolic process	21/423	360/17381	0.000211608449460516	0.371116590207069	0.356347142812172	C3/PDHX/ALAS1/TBL1XR1/PPARG/PRKAG2/NCOA1/PTK2/LDLR/NCOR2/VDR/CREBBP/SCAP/VAV2/SIN3A/HMGCS2/TNFRSF21/PDK1/NR1D2/ACACB/RBL1	21
BP	GO:0030522	intracellular receptor signaling pathway	18/423	287/17381	0.000247935977844689	0.371116590207069	0.356347142812172	CTBP2/KANK2/AXIN1/PPARG/SAFB/NCOA1/STAT3/VDR/LSM14A/CNOT2/STRN3/OTULIN/ASXL1/TRIM24/UBR5/UBE2I/NR1D2/ITCH	18
BP	GO:0007030	Golgi organization	10/423	108/17381	0.000303512635296577	0.371116590207069	0.356347142812172	USP6NL/STX6/DNM2/DYM/STX17/PI4K2B/RAB1A/ATL2/ARFGEF1/VMP1	10
BP	GO:0043087	regulation of GTPase activity	24/423	475/17381	0.000635426398601976	0.371116590207069	0.356347142812172	ACAP2/ASAP1/RANGAP1/AXIN1/AGFG1/GNAQ/ABR/USP6NL/ARHGAP10/PTK2/SNX13/RASA2/CCDC125/STXBP5/ARHGAP8/AGAP1/TBCD/VAV2/PICALM/RAPGEF2/ARFGEF1/AGAP3/RABEP1/RICTOR	24
BP	GO:0016573	histone acetylation	11/423	146/17381	0.000900903842863517	0.371116590207069	0.356347142812172	KANSL2/RPS6KA5/NCOA1/TADA2A/CREBBP/PHF20/YEATS2/SIN3A/KAT7/AUTS2/TAF6L	11
BP	GO:0032535	regulation of cellular component size	18/423	325/17381	0.0010705474831456	0.371116590207069	0.356347142812172	KANK1/DLG1/VIL1/DNM2/TMOD3/SLC12A2/PLEKHG2/GOLGA4/RAB21/VASP/VAV2/HCLS1/NRG1/PICALM/ARFGEF1/RICTOR/RPTOR/LPAR3	18
BP	GO:0018205	peptidyl-lysine modification	20/423	381/17381	0.00111567801723709	0.371116590207069	0.356347142812172	KANSL2/RANGAP1/UBA2/RPS6KA5/NCOA1/SETDB2/NUP54/TADA2A/ARID4A/SENP2/CREBBP/EED/PHF20/NUP98/YEATS2/SIN3A/UBE2I/KAT7/AUTS2/TAF6L	20
BP	GO:0097009	energy homeostasis	5/423	33/17381	0.00112787265175562	0.371116590207069	0.356347142812172	OMA1/FOXO1/STAT3/NR1D2/ACACB	5
BP	GO:0018393	internal peptidyl-lysine acetylation	11/423	151/17381	0.00118695833160573	0.371116590207069	0.356347142812172	KANSL2/RPS6KA5/NCOA1/TADA2A/CREBBP/PHF20/YEATS2/SIN3A/KAT7/AUTS2/TAF6L	11
BP	GO:0006307	DNA dealkylation involved in DNA repair	3/423	10/17381	0.00151201818350382	0.371116590207069	0.356347142812172	ASCC1/ASCC3/FTO	3
BP	GO:0035520	monoubiquitinated protein deubiquitination	3/423	10/17381	0.00151201818350382	0.371116590207069	0.356347142812172	USP7/ASXL1/USP1	3
BP	GO:0006475	internal protein amino acid acetylation	11/423	156/17381	0.00154391922630226	0.371116590207069	0.356347142812172	KANSL2/RPS6KA5/NCOA1/TADA2A/CREBBP/PHF20/YEATS2/SIN3A/KAT7/AUTS2/TAF6L	11
BP	GO:0048638	regulation of developmental growth	17/423	310/17381	0.00162205996779018	0.371116590207069	0.356347142812172	NEDD4L/FGFR2/STK4/VIL1/ZFPM2/TGFBR2/DNM2/PTK2/MTM1/STAT3/GOLGA4/RAB21/STK3/FTO/NRG1/ACACB/LPAR3	17
BP	GO:0018394	peptidyl-lysine acetylation	11/423	157/17381	0.00162490213004283	0.371116590207069	0.356347142812172	KANSL2/RPS6KA5/NCOA1/TADA2A/CREBBP/PHF20/YEATS2/SIN3A/KAT7/AUTS2/TAF6L	11
BP	GO:0022408	negative regulation of cell-cell adhesion	11/423	157/17381	0.00162490213004283	0.371116590207069	0.356347142812172	DLG1/EPCAM/MAP2K5/PTK2/IL20RB/CDH1/MARCH7/TNFRSF21/PAG1/ITCH/DLG5	11
BP	GO:0006473	protein acetylation	12/423	181/17381	0.00162937805913794	0.371116590207069	0.356347142812172	KANSL2/FOXO1/RPS6KA5/NCOA1/TADA2A/CREBBP/PHF20/YEATS2/SIN3A/KAT7/AUTS2/TAF6L	12
BP	GO:0007257	activation of JUN kinase activity	5/423	36/17381	0.00168766614495262	0.371116590207069	0.356347142812172	AXIN1/MAP3K5/SPAG9/MAP4K5/MAP3K21	5
BP	GO:0010256	endomembrane system organization	20/423	396/17381	0.00176675446276838	0.371116590207069	0.356347142812172	ASAP1/AGFG1/HGS/LPIN1/USP6NL/STX6/SEC16A/DNM2/NUP54/HOOK3/DYM/STX17/NUP98/PI4K2B/RAB1A/REEP3/DOPEY2/ATL2/ARFGEF1/VMP1	20
BP	GO:0003157	endocardium development	3/423	11/17381	0.00204165660383258	0.391927783534119	0.376330106323634	STK4/STK3/NRG1	3
BP	GO:0042130	negative regulation of T cell proliferation	6/423	55/17381	0.00212267061933843	0.391927783534119	0.376330106323634	DLG1/IL20RB/MARCH7/TNFRSF21/ITCH/DLG5	6
BP	GO:0022604	regulation of cell morphogenesis	21/423	432/17381	0.00217680070198797	0.391927783534119	0.376330106323634	ZRANB1/NEDD4L/VRK2/KANK1/FMNL2/DLG1/VIL1/PHIP/KIF13B/DNM2/PTK2/MYH14/ZMYM4/GOLGA4/BRWD1/RAB21/BRWD3/NRG1/MYH10/RAPGEF2/LPAR3	21
BP	GO:0043547	positive regulation of GTPase activity	20/423	407/17381	0.00242823868701971	0.395645386974174	0.379899759092951	ACAP2/ASAP1/RANGAP1/AXIN1/AGFG1/GNAQ/ABR/USP6NL/ARHGAP10/SNX13/RASA2/CCDC125/STXBP5/ARHGAP8/AGAP1/TBCD/PICALM/RAPGEF2/AGAP3/RABEP1	20
BP	GO:0045807	positive regulation of endocytosis	9/423	119/17381	0.00251916476176711	0.395645386974174	0.379899759092951	NEDD4L/C3/PPARG/ABR/DNM2/LDLR/RAB21/TUB/PICALM	9
BP	GO:0043543	protein acylation	13/423	217/17381	0.00261244839046671	0.395645386974174	0.379899759092951	KANSL2/FOXO1/RPS6KA5/NCOA1/NMT1/TADA2A/CREBBP/PHF20/YEATS2/SIN3A/KAT7/AUTS2/TAF6L	13
BP	GO:0043401	steroid hormone mediated signaling pathway	12/423	192/17381	0.00266516939919744	0.395645386974174	0.379899759092951	KANK2/AXIN1/PPARG/SAFB/NCOA1/NR2C2/VDR/CNOT2/STRN3/UBR5/UBE2I/NR1D2	12
BP	GO:0031670	cellular response to nutrient	5/423	40/17381	0.00272065063774888	0.395645386974174	0.379899759092951	KANK2/PPARG/NCOA1/VDR/TRIM24	5
BP	GO:0017145	stem cell division	5/423	41/17381	0.00303766428529432	0.425385506025846	0.408456300973884	FGFR2/CUL3/ETV5/SOX5/TIAL1	5
BP	GO:0048754	branching morphogenesis of an epithelial tube	10/423	148/17381	0.00339099719429893	0.439479924341241	0.421989799148913	FGFR2/DLG1/STK4/TIMELESS/ETV5/TGFBR2/VDR/DDR1/CELSR1/DLG5	10
BP	GO:0050872	white fat cell differentiation	3/423	13/17381	0.00341303063476599	0.439479924341241	0.421989799148913	CTBP2/TBL1XR1/PPARG	3
BP	GO:1990778	protein localization to cell periphery	14/423	251/17381	0.00348701341714817	0.439479924341241	0.421989799148913	FAM126A/DLG1/VIL1/EFR3A/DENND4C/SLMAP/GOLGA4/CDH1/KIF1B/TUB/TSPAN14/PICALM/RAPGEF2/KIF13A	14
BP	GO:0032272	negative regulation of protein polymerization	6/423	62/17381	0.00390475075214903	0.443225859652472	0.425586656256734	KANK1/VIL1/TMOD3/TBCD/EML2/ARFGEF1	6
BP	GO:0033147	negative regulation of intracellular estrogen receptor signaling pathway	3/423	14/17381	0.00426607057152555	0.443225859652472	0.425586656256734	KANK2/CNOT2/STRN3	3
BP	GO:0036295	cellular response to increased oxygen levels	3/423	14/17381	0.00426607057152555	0.443225859652472	0.425586656256734	FOXO1/PPARG/ATG7	3
BP	GO:0015914	phospholipid transport	6/423	64/17381	0.00457310547280485	0.443225859652472	0.425586656256734	PRELID2/ATP9A/ATP10B/PLTP/ABCC1/LDLR	6
BP	GO:0060443	mammary gland morphogenesis	5/423	45/17381	0.00457521472022525	0.443225859652472	0.425586656256734	FGFR2/ETV5/TGFBR2/VDR/DDR1	5
BP	GO:0031098	stress-activated protein kinase signaling cascade	15/423	289/17381	0.00496448984676589	0.443225859652472	0.425586656256734	DLG1/AXIN1/STK4/ZNF675/FOXO1/STK39/MAP2K5/MAP3K5/SPAG9/MAP4K5/MAP3K21/STK3/KAT7/ITCH/SH3RF1	15
BP	GO:0050766	positive regulation of phagocytosis	5/423	46/17381	0.00503267961910946	0.443225859652472	0.425586656256734	C3/PPARG/ABR/DNM2/TUB	5
BP	GO:0021884	forebrain neuron development	4/423	29/17381	0.00507321865925958	0.443225859652472	0.425586656256734	FGFR2/GNAQ/OGDH/RAPGEF2	4
BP	GO:0035066	positive regulation of histone acetylation	4/423	29/17381	0.00507321865925958	0.443225859652472	0.425586656256734	RPS6KA5/TADA2A/KAT7/AUTS2	4
BP	GO:0071295	cellular response to vitamin	4/423	29/17381	0.00507321865925958	0.443225859652472	0.425586656256734	KANK2/PPARG/VDR/TRIM24	4
BP	GO:0043981	histone H4-K5 acetylation	3/423	15/17381	0.00523721579578086	0.443225859652472	0.425586656256734	KANSL2/PHF20/KAT7	3
BP	GO:0043982	histone H4-K8 acetylation	3/423	15/17381	0.00523721579578086	0.443225859652472	0.425586656256734	KANSL2/PHF20/KAT7	3
BP	GO:0046578	regulation of Ras protein signal transduction	12/423	209/17381	0.00526466000543736	0.443225859652472	0.425586656256734	CUL3/KANK1/ABR/DNM2/RASA2/CCDC125/PLEKHG2/RASGRF2/VAV2/NRG1/ARFGEF1/AUTS2	12
BP	GO:0032271	regulation of protein polymerization	11/423	183/17381	0.00528674548208724	0.443225859652472	0.425586656256734	KANK1/DLG1/VIL1/TMOD3/PLEKHG2/VASP/TBCD/EML2/HCLS1/ARFGEF1/RICTOR	11
BP	GO:0003016	respiratory system process	4/423	30/17381	0.00574310068181928	0.443225859652472	0.425586656256734	GLS/STK40/PBX3/FTO	4
BP	GO:2000758	positive regulation of peptidyl-lysine acetylation	4/423	30/17381	0.00574310068181928	0.443225859652472	0.425586656256734	RPS6KA5/TADA2A/KAT7/AUTS2	4
BP	GO:0031669	cellular response to nutrient levels	11/423	186/17381	0.00595927607481247	0.443225859652472	0.425586656256734	KANK2/FOXO1/PPARG/WDR59/KIAA1324/MAP3K5/NCOA1/VDR/TRIM24/ATG7/RPTOR	11
BP	GO:0000045	autophagosome assembly	7/423	89/17381	0.00598427112186876	0.443225859652472	0.425586656256734	PIKFYVE/KIAA1324/UBQLN1/MTM1/STX17/ATG7/RAB1A	7
BP	GO:0030111	regulation of Wnt signaling pathway	16/423	325/17381	0.00623545093886736	0.443225859652472	0.425586656256734	ZRANB1/PSMB1/FGFR2/CUL3/KANK1/AXIN1/STK4/USP34/FOXO1/CDK14/RBMS3/CDC73/SENP2/STK3/UBR5/WWOX	16
BP	GO:0044065	regulation of respiratory system process	3/423	16/17381	0.00633066721080692	0.443225859652472	0.425586656256734	GLS/PBX3/FTO	3
BP	GO:0060603	mammary gland duct morphogenesis	4/423	31/17381	0.00646944001583015	0.443225859652472	0.425586656256734	FGFR2/ETV5/VDR/DDR1	4
BP	GO:0032945	negative regulation of mononuclear cell proliferation	6/423	69/17381	0.0066087147681961	0.443225859652472	0.425586656256734	DLG1/IL20RB/MARCH7/TNFRSF21/ITCH/DLG5	6
BP	GO:0050672	negative regulation of lymphocyte proliferation	6/423	69/17381	0.0066087147681961	0.443225859652472	0.425586656256734	DLG1/IL20RB/MARCH7/TNFRSF21/ITCH/DLG5	6
BP	GO:1905037	autophagosome organization	7/423	92/17381	0.00715366802222613	0.443225859652472	0.425586656256734	PIKFYVE/KIAA1324/UBQLN1/MTM1/STX17/ATG7/RAB1A	7
BP	GO:0016055	Wnt signaling pathway	21/423	481/17381	0.00739992850496945	0.443225859652472	0.425586656256734	ZRANB1/PSMB1/FGFR2/CUL3/KANK1/AXIN1/STK4/USP34/FOXO1/TBL1XR1/CDK14/RBMS3/CDC73/SENP2/OTULIN/STK3/UBR5/CELSR1/WWOX/ROR1/LRRFIP2	21
BP	GO:0002643	regulation of tolerance induction	3/423	17/17381	0.00755010099650832	0.443225859652472	0.425586656256734	TGFBR2/MARCH7/ITCH	3
BP	GO:0035459	cargo loading into vesicle	3/423	17/17381	0.00755010099650832	0.443225859652472	0.425586656256734	RAB1A/PICALM/KIF13A	3
BP	GO:0072673	lamellipodium morphogenesis	3/423	17/17381	0.00755010099650832	0.443225859652472	0.425586656256734	KANK1/VIL1/ABI1	3
BP	GO:0198738	cell-cell signaling by wnt	21/423	483/17381	0.00773938743726632	0.443225859652472	0.425586656256734	ZRANB1/PSMB1/FGFR2/CUL3/KANK1/AXIN1/STK4/USP34/FOXO1/TBL1XR1/CDK14/RBMS3/CDC73/SENP2/OTULIN/STK3/UBR5/CELSR1/WWOX/ROR1/LRRFIP2	21
BP	GO:0060425	lung morphogenesis	5/423	51/17381	0.00781428452656573	0.443225859652472	0.425586656256734	FGFR2/STK40/TGFBR2/CELSR1/DLG5	5
BP	GO:0007162	negative regulation of cell adhesion	13/423	248/17381	0.0079420737665735	0.443225859652472	0.425586656256734	KANK1/DLG1/EPCAM/MAP2K5/PTK2/IL20RB/CDH1/TBCD/MARCH7/TNFRSF21/PAG1/ITCH/DLG5	13
BP	GO:0008360	regulation of cell shape	9/423	142/17381	0.00800850812127537	0.443225859652472	0.425586656256734	VRK2/DLG1/VIL1/PHIP/PTK2/MYH14/BRWD1/BRWD3/MYH10	9
BP	GO:0030833	regulation of actin filament polymerization	9/423	142/17381	0.00800850812127537	0.443225859652472	0.425586656256734	KANK1/DLG1/VIL1/TMOD3/PLEKHG2/VASP/HCLS1/ARFGEF1/RICTOR	9
BP	GO:0046621	negative regulation of organ growth	4/423	33/17381	0.00809918909272309	0.443225859652472	0.425586656256734	STK4/TGFBR2/PTK2/STK3	4
BP	GO:0051258	protein polymerization	13/423	249/17381	0.00820073589151842	0.443225859652472	0.425586656256734	KANK1/DLG1/VIL1/NDE1/DNM2/TMOD3/PLEKHG2/VASP/TBCD/EML2/HCLS1/ARFGEF1/RICTOR	13
BP	GO:0015711	organic anion transport	20/423	455/17381	0.00823336582817382	0.443225859652472	0.425586656256734	PRELID2/SLC33A1/ATP9A/SLC4A7/GLS/UNC13B/PPARG/STX1A/PRKAG2/STK39/ATP10B/SLC35A3/NCOA1/PLTP/ABCC1/LDLR/SLC22A3/PLA2G4A/ACACB/SLC26A3	20
BP	GO:0070646	protein modification by small protein removal	15/423	306/17381	0.00825213541941678	0.443225859652472	0.425586656256734	ZRANB1/PSMB1/USP7/AXIN1/USP34/FOXK1/HGS/RNF135/SENP2/OTULIN/ASXL1/USP1/USP14/USP48/ITCH	15
BP	GO:0048193	Golgi vesicle transport	16/423	336/17381	0.00845886318589968	0.443225859652472	0.425586656256734	VAPA/ATP9A/CUL3/STX6/DCTN2/SEC16A/DNM2/NAPG/STX17/GOLGA4/RAB1A/DOPEY2/GOSR1/KIF13A/RINT1/TRAPPC10	16
BP	GO:0051058	negative regulation of small GTPase mediated signal transduction	5/423	52/17381	0.00847701977609755	0.443225859652472	0.425586656256734	CD2AP/CUL3/KANK1/RASA2/CCDC125	5
BP	GO:0045598	regulation of fat cell differentiation	8/423	119/17381	0.0086438691778683	0.443225859652472	0.425586656256734	AXIN1/STK4/FOXO1/PPARG/ZFPM2/ASXL1/STK3/FTO	8
BP	GO:0070664	negative regulation of leukocyte proliferation	6/423	73/17381	0.00865696402242774	0.443225859652472	0.425586656256734	DLG1/IL20RB/MARCH7/TNFRSF21/ITCH/DLG5	6
BP	GO:0043984	histone H4-K16 acetylation	3/423	18/17381	0.00889869756835704	0.443225859652472	0.425586656256734	KANSL2/PHF20/AUTS2	3
BP	GO:0097242	amyloid-beta clearance	3/423	18/17381	0.00889869756835704	0.443225859652472	0.425586656256734	C3/LDLR/PICALM	3
BP	GO:0051056	regulation of small GTPase mediated signal transduction	15/423	309/17381	0.00898038659129733	0.443225859652472	0.425586656256734	CD2AP/CUL3/KANK1/ABR/ARHGAP10/DNM2/RASA2/CCDC125/PLEKHG2/ARHGAP8/RASGRF2/VAV2/NRG1/ARFGEF1/AUTS2	15
BP	GO:1901985	positive regulation of protein acetylation	4/423	34/17381	0.00900624785860687	0.443225859652472	0.425586656256734	RPS6KA5/TADA2A/KAT7/AUTS2	4
BP	GO:0035065	regulation of histone acetylation	5/423	53/17381	0.00917766467512431	0.443225859652472	0.425586656256734	RPS6KA5/TADA2A/SIN3A/KAT7/AUTS2	5
BP	GO:0090066	regulation of anatomical structure size	20/423	460/17381	0.00921973160668021	0.443225859652472	0.425586656256734	KANK1/DLG1/VIL1/GUCY1A3/DNM2/TMOD3/SLC12A2/PLEKHG2/GOLGA4/RAB21/VASP/VAV2/ECE1/HCLS1/NRG1/PICALM/ARFGEF1/RICTOR/RPTOR/LPAR3	20
BP	GO:0060562	epithelial tube morphogenesis	15/423	310/17381	0.00923415647532672	0.443225859652472	0.425586656256734	FGFR2/DLG1/STK4/CCDC40/TIMELESS/ETV5/TGFBR2/SETDB2/VDR/DDR1/VASP/STK3/CELSR1/IFT122/DLG5	15
BP	GO:0072659	protein localization to plasma membrane	12/423	225/17381	0.00926073602553433	0.443225859652472	0.425586656256734	FAM126A/DLG1/VIL1/EFR3A/DENND4C/SLMAP/GOLGA4/CDH1/TSPAN14/PICALM/RAPGEF2/KIF13A	12
BP	GO:0021879	forebrain neuron differentiation	5/423	54/17381	0.00991722383836932	0.456321385167109	0.438161014892011	FGFR2/AXIN1/GNAQ/OGDH/RAPGEF2	5
BP	GO:0050892	intestinal absorption	4/423	35/17381	0.0099770571401633	0.456321385167109	0.438161014892011	VIL1/TJP2/LDLR/VDR	4
BP	GO:0060627	regulation of vesicle-mediated transport	20/423	465/17381	0.010299388418899	0.456321385167109	0.438161014892011	CD2AP/NEDD4L/C3/UNC13B/PPARG/ABR/STX1A/HGS/USP6NL/STXBP3/DNM2/LDLR/STXBP5/RAB21/TUB/ATXN2/PICALM/GOSR1/RINT1/RPH3AL	20
BP	GO:0048639	positive regulation of developmental growth	10/423	174/17381	0.0103288127011366	0.456321385167109	0.438161014892011	NEDD4L/FGFR2/VIL1/ZFPM2/TGFBR2/MTM1/GOLGA4/NRG1/ACACB/LPAR3	10
BP	GO:0035024	negative regulation of Rho protein signal transduction	3/423	19/17381	0.0103791693002834	0.456321385167109	0.438161014892011	CUL3/KANK1/CCDC125	3
BP	GO:0055093	response to hyperoxia	3/423	19/17381	0.0103791693002834	0.456321385167109	0.438161014892011	FOXO1/PPARG/ATG7	3
BP	GO:1902170	cellular response to reactive nitrogen species	3/423	19/17381	0.0103791693002834	0.456321385167109	0.438161014892011	FOXO1/MAP3K5/DNM2	3
BP	GO:0030323	respiratory tube development	10/423	175/17381	0.0107255318944938	0.463996406401192	0.445530590814937	FGFR2/STK40/CCDC40/TIMELESS/ZFPM2/TGFBR2/ASXL1/CELSR1/PCSK5/DLG5	10
BP	GO:0071383	cellular response to steroid hormone stimulus	13/423	259/17381	0.0111687201605364	0.463996406401192	0.445530590814937	KANK2/AXIN1/FOXO1/PPARG/SAFB/NCOA1/NR2C2/VDR/CNOT2/STRN3/UBR5/UBE2I/NR1D2	13
BP	GO:0009755	hormone-mediated signaling pathway	12/423	231/17381	0.0112558093650979	0.463996406401192	0.445530590814937	KANK2/AXIN1/PPARG/SAFB/NCOA1/NR2C2/VDR/CNOT2/STRN3/UBR5/UBE2I/NR1D2	12
BP	GO:0035239	tube morphogenesis	16/423	347/17381	0.0112748989619304	0.463996406401192	0.445530590814937	FGFR2/DLG1/STK4/CCDC40/TIMELESS/ETV5/TGFBR2/SETDB2/VDR/DDR1/VASP/STK3/CELSR1/ZEB1/IFT122/DLG5	16
BP	GO:0050868	negative regulation of T cell activation	7/423	101/17381	0.0116787111849275	0.463996406401192	0.445530590814937	DLG1/IL20RB/MARCH7/TNFRSF21/PAG1/ITCH/DLG5	7
BP	GO:0097581	lamellipodium organization	6/423	78/17381	0.0118114736759057	0.463996406401192	0.445530590814937	KANK1/VIL1/DNM2/VAV2/ABI1/AUTS2	6
BP	GO:0033962	cytoplasmic mRNA processing body assembly	3/423	20/17381	0.0119937870576698	0.463996406401192	0.445530590814937	LSM14A/CNOT2/ATXN2	3
BP	GO:0046037	GMP metabolic process	3/423	20/17381	0.0119937870576698	0.463996406401192	0.445530590814937	DLG1/TJP2/GMPS	3
BP	GO:0071305	cellular response to vitamin D	3/423	20/17381	0.0119937870576698	0.463996406401192	0.445530590814937	KANK2/VDR/TRIM24	3
BP	GO:0035329	hippo signaling	4/423	37/17381	0.0121162963358645	0.463996406401192	0.445530590814937	STK4/TJP2/STK3/DLG5	4
BP	GO:0016579	protein deubiquitination	14/423	291/17381	0.0122247508956162	0.463996406401192	0.445530590814937	ZRANB1/PSMB1/USP7/AXIN1/USP34/FOXK1/HGS/RNF135/OTULIN/ASXL1/USP1/USP14/USP48/ITCH	14
BP	GO:0046620	regulation of organ growth	7/423	102/17381	0.012285397808303	0.463996406401192	0.445530590814937	FGFR2/STK4/ZFPM2/TGFBR2/PTK2/STK3/ACACB	7
BP	GO:2000756	regulation of peptidyl-lysine acetylation	5/423	57/17381	0.0123790845874443	0.463996406401192	0.445530590814937	RPS6KA5/TADA2A/SIN3A/KAT7/AUTS2	5
BP	GO:0016570	histone modification	19/423	444/17381	0.0128256176628222	0.463996406401192	0.445530590814937	KANSL2/USP7/TBL1XR1/RPS6KA5/NCOA1/SETDB2/TADA2A/ARID4A/CDC73/ASXL1/CREBBP/EED/UBR5/PHF20/YEATS2/SIN3A/KAT7/AUTS2/TAF6L	19
BP	GO:0061138	morphogenesis of a branching epithelium	10/423	180/17381	0.0128852113719867	0.463996406401192	0.445530590814937	FGFR2/DLG1/STK4/TIMELESS/ETV5/TGFBR2/VDR/DDR1/CELSR1/DLG5	10
BP	GO:0030705	cytoskeleton-dependent intracellular transport	9/423	154/17381	0.0131905772638953	0.463996406401192	0.445530590814937	NDE1/KIF13B/HOOK3/LRPPRC/RAB21/KIF1B/IFT122/RAB1A/KIF13A	9
BP	GO:0030520	intracellular estrogen receptor signaling pathway	5/423	58/17381	0.0132838736406201	0.463996406401192	0.445530590814937	KANK2/AXIN1/SAFB/CNOT2/STRN3	5
BP	GO:0048278	vesicle docking	5/423	58/17381	0.0132838736406201	0.463996406401192	0.445530590814937	UNC13B/STX1A/STX6/STXBP3/STX17	5
BP	GO:1902305	regulation of sodium ion transmembrane transport	5/423	58/17381	0.0132838736406201	0.463996406401192	0.445530590814937	NEDD4L/DLG1/STK39/DNM2/SLMAP	5
BP	GO:0016050	vesicle organization	17/423	385/17381	0.0136205452442268	0.463996406401192	0.445530590814937	CD2AP/VAPA/CUL3/AGFG1/STX1A/HGS/USP6NL/STX6/SEC16A/HOOK3/STX17/PI4K2B/RAB1A/PICALM/GOSR1/KIF13A/TRAPPC10	17
BP	GO:0002695	negative regulation of leukocyte activation	9/423	155/17381	0.0137136629529609	0.463996406401192	0.445530590814937	DLG1/ABR/LDLR/IL20RB/MARCH7/TNFRSF21/PAG1/ITCH/DLG5	9
BP	GO:0140056	organelle localization by membrane tethering	9/423	155/17381	0.0137136629529609	0.463996406401192	0.445530590814937	CEP70/UNC13B/STX1A/STX6/NDE1/STXBP3/DCTN2/CNTRL/STX17	9
BP	GO:0035162	embryonic hemopoiesis	3/423	21/17381	0.0137444055850128	0.463996406401192	0.445530590814937	STK4/TGFBR2/STK3	3
BP	GO:0043496	regulation of protein homodimerization activity	3/423	21/17381	0.0137444055850128	0.463996406401192	0.445530590814937	SPAG9/CRBN/NRG1	3
BP	GO:0070498	interleukin-1-mediated signaling pathway	3/423	21/17381	0.0137444055850128	0.463996406401192	0.445530590814937	VRK2/ZNF675/RPS6KA5	3
BP	GO:2000114	regulation of establishment of cell polarity	3/423	21/17381	0.0137444055850128	0.463996406401192	0.445530590814937	KANK1/ARFGEF1/RICTOR	3
BP	GO:0045444	fat cell differentiation	11/423	210/17381	0.0140599642920304	0.468579664608003	0.449931447607289	CTBP2/AXIN1/STK4/FOXO1/TBL1XR1/PPARG/ZFPM2/SENP2/ASXL1/STK3/FTO	11
BP	GO:0030048	actin filament-based movement	8/423	130/17381	0.014249858283279	0.468579664608003	0.449931447607289	NEDD4L/DLG1/VIL1/MYO6/PDE4D/MYH14/FRMD6/MYH10	8
BP	GO:2001252	positive regulation of chromosome organization	9/423	156/17381	0.0142519601771807	0.468579664608003	0.449931447607289	CUL3/RPS6KA5/CCT3/SLF1/TADA2A/EED/SIN3A/KAT7/AUTS2	9
BP	GO:0033146	regulation of intracellular estrogen receptor signaling pathway	4/423	39/17381	0.0145287659023714	0.473562619628156	0.454716094349173	KANK2/AXIN1/CNOT2/STRN3	4
BP	GO:0030041	actin filament polymerization	9/423	157/17381	0.0148057173196402	0.478465104150083	0.459423473103366	KANK1/DLG1/VIL1/TMOD3/PLEKHG2/VASP/HCLS1/ARFGEF1/RICTOR	9
BP	GO:0032872	regulation of stress-activated MAPK cascade	11/423	212/17381	0.0149940709194138	0.480445611409353	0.46132516147242	DLG1/AXIN1/ZNF675/FOXO1/MAP3K5/SPAG9/MAP4K5/MAP3K21/STK3/ITCH/SH3RF1	11
BP	GO:0043966	histone H3 acetylation	5/423	60/17381	0.0152250177277073	0.483664495472137	0.464415942561395	TADA2A/YEATS2/SIN3A/KAT7/TAF6L	5
BP	GO:0008154	actin polymerization or depolymerization	10/423	185/17381	0.0153568082370033	0.483664495472137	0.464415942561395	KANK1/DLG1/VIL1/TMOD3/PLEKHG2/VASP/HCLS1/ABI1/ARFGEF1/RICTOR	10
BP	GO:0070302	regulation of stress-activated protein kinase signaling cascade	11/423	213/17381	0.0154782872129407	0.483664495472137	0.464415942561395	DLG1/AXIN1/ZNF675/FOXO1/MAP3K5/SPAG9/MAP4K5/MAP3K21/STK3/ITCH/SH3RF1	11
BP	GO:0030100	regulation of endocytosis	11/423	214/17381	0.0159741638093502	0.491416776011447	0.4718597030759	CD2AP/NEDD4L/C3/PPARG/ABR/DNM2/LDLR/RAB21/TUB/ATXN2/PICALM	11
BP	GO:0043254	regulation of protein complex assembly	17/423	392/17381	0.0159863167017741	0.491416776011447	0.4718597030759	ASAP1/KANK1/DLG1/VIL1/UNC13B/CDH17/STX1A/SLF1/TMOD3/PLEKHG2/VASP/TBCD/CRBN/EML2/HCLS1/ARFGEF1/RICTOR	17
BP	GO:0061515	myeloid cell development	5/423	61/17381	0.0162630442879562	0.491712722919595	0.472143872088889	TJP2/ARID4A/TMOD3/PTBP3/ABI1	5
BP	GO:0031668	cellular response to extracellular stimulus	11/423	215/17381	0.0164818639019208	0.491712722919595	0.472143872088889	KANK2/FOXO1/PPARG/WDR59/KIAA1324/MAP3K5/NCOA1/VDR/TRIM24/ATG7/RPTOR	11
BP	GO:1901989	positive regulation of cell cycle phase transition	6/423	84/17381	0.016572026922239	0.491712722919595	0.472143872088889	CUL3/TMOD3/CDC73/UBE2E2/SIN3A/RPTOR	6
BP	GO:0008064	regulation of actin polymerization or depolymerization	9/423	161/17381	0.017180266200062	0.491712722919595	0.472143872088889	KANK1/DLG1/VIL1/TMOD3/PLEKHG2/VASP/HCLS1/ARFGEF1/RICTOR	9
BP	GO:0006378	mRNA polyadenylation	4/423	41/17381	0.0172248991878497	0.491712722919595	0.472143872088889	CPSF6/CDC73/SUPT5H/PABPC1	4
BP	GO:0019217	regulation of fatty acid metabolic process	6/423	85/17381	0.0174771379966378	0.491712722919595	0.472143872088889	PDHX/PPARG/PRKAG2/SCAP/PDK1/ACACB	6
BP	GO:0043506	regulation of JUN kinase activity	6/423	85/17381	0.0174771379966378	0.491712722919595	0.472143872088889	AXIN1/ZNF675/MAP3K5/SPAG9/MAP4K5/MAP3K21	6
BP	GO:0032878	regulation of establishment or maintenance of cell polarity	3/423	23/17381	0.0176591279745486	0.491712722919595	0.472143872088889	KANK1/ARFGEF1/RICTOR	3
BP	GO:0043576	regulation of respiratory gaseous exchange	3/423	23/17381	0.0176591279745486	0.491712722919595	0.472143872088889	GLS/PBX3/FTO	3
BP	GO:0045332	phospholipid translocation	3/423	23/17381	0.0176591279745486	0.491712722919595	0.472143872088889	ATP9A/ATP10B/ABCC1	3
BP	GO:0060444	branching involved in mammary gland duct morphogenesis	3/423	23/17381	0.0176591279745486	0.491712722919595	0.472143872088889	ETV5/VDR/DDR1	3
BP	GO:0030832	regulation of actin filament length	9/423	162/17381	0.0178150003164415	0.491712722919595	0.472143872088889	KANK1/DLG1/VIL1/TMOD3/PLEKHG2/VASP/HCLS1/ARFGEF1/RICTOR	9
BP	GO:0019915	lipid storage	5/423	63/17381	0.0184779601712394	0.491712722919595	0.472143872088889	C3/PPARG/LDAH/FTO/ACACB	5
BP	GO:0042733	embryonic digit morphogenesis	5/423	63/17381	0.0184779601712394	0.491712722919595	0.472143872088889	LMBR1/GNAQ/CREBBP/IFT122/ECE1	5
BP	GO:0043967	histone H4 acetylation	5/423	63/17381	0.0184779601712394	0.491712722919595	0.472143872088889	KANSL2/NCOA1/PHF20/KAT7/AUTS2	5
BP	GO:0010883	regulation of lipid storage	4/423	42/17381	0.0186822063072945	0.491712722919595	0.472143872088889	C3/PPARG/FTO/ACACB	4
BP	GO:0007265	Ras protein signal transduction	15/423	338/17381	0.0189516236396278	0.491712722919595	0.472143872088889	CUL3/KANK1/ABR/DNM2/RASA2/CCDC125/PLEKHG2/RASGRF2/CELSR1/VAV2/NRG1/RAPGEF2/PLD1/ARFGEF1/AUTS2	15
BP	GO:0032970	regulation of actin filament-based process	15/423	338/17381	0.0189516236396278	0.491712722919595	0.472143872088889	CD2AP/NOX4/KANK1/DLG1/VIL1/CNN2/PDE4D/TMOD3/FRMD6/PLEKHG2/VASP/CELSR1/HCLS1/ARFGEF1/RICTOR	15
BP	GO:0022406	membrane docking	9/423	164/17381	0.0191354635673898	0.491712722919595	0.472143872088889	CEP70/UNC13B/STX1A/STX6/NDE1/STXBP3/DCTN2/CNTRL/STX17	9
BP	GO:1903038	negative regulation of leukocyte cell-cell adhesion	7/423	112/17381	0.0196535743753258	0.491712722919595	0.472143872088889	DLG1/IL20RB/MARCH7/TNFRSF21/PAG1/ITCH/DLG5	7
BP	GO:0021872	forebrain generation of neurons	5/423	64/17381	0.0196563376880559	0.491712722919595	0.472143872088889	FGFR2/AXIN1/GNAQ/OGDH/RAPGEF2	5
BP	GO:1901983	regulation of protein acetylation	5/423	64/17381	0.0196563376880559	0.491712722919595	0.472143872088889	RPS6KA5/TADA2A/SIN3A/KAT7/AUTS2	5
BP	GO:0006541	glutamine metabolic process	3/423	24/17381	0.0198250740259218	0.491712722919595	0.472143872088889	GLS/GMPS/GFPT1	3
BP	GO:0032528	microvillus organization	3/423	24/17381	0.0198250740259218	0.491712722919595	0.472143872088889	VIL1/RAPGEF2/PLD1	3
BP	GO:0034204	lipid translocation	3/423	24/17381	0.0198250740259218	0.491712722919595	0.472143872088889	ATP9A/ATP10B/ABCC1	3
BP	GO:0035412	regulation of catenin import into nucleus	3/423	24/17381	0.0198250740259218	0.491712722919595	0.472143872088889	KANK1/GNAQ/UBR5	3
BP	GO:0001763	morphogenesis of a branching structure	10/423	193/17381	0.0200222012531972	0.491712722919595	0.472143872088889	FGFR2/DLG1/STK4/TIMELESS/ETV5/TGFBR2/VDR/DDR1/CELSR1/DLG5	10
BP	GO:0043631	RNA polyadenylation	4/423	43/17381	0.0202136889606907	0.491712722919595	0.472143872088889	CPSF6/CDC73/SUPT5H/PABPC1	4
BP	GO:0051193	regulation of cofactor metabolic process	6/423	88/17381	0.0203948522765883	0.491712722919595	0.472143872088889	PDHX/PRKAG2/NUP54/STAT3/NUP98/PDK1	6
BP	GO:0051196	regulation of coenzyme metabolic process	6/423	88/17381	0.0203948522765883	0.491712722919595	0.472143872088889	PDHX/PRKAG2/NUP54/STAT3/NUP98/PDK1	6
BP	GO:0030518	intracellular steroid hormone receptor signaling pathway	8/423	139/17381	0.0205080750186536	0.491712722919595	0.472143872088889	KANK2/AXIN1/SAFB/NCOA1/CNOT2/STRN3/UBR5/UBE2I	8
BP	GO:0003281	ventricular septum development	5/423	65/17381	0.0208829336207883	0.491712722919595	0.472143872088889	FGFR2/ZFPM2/LTBP1/TGFBR2/DNM2	5
BP	GO:0007585	respiratory gaseous exchange	5/423	65/17381	0.0208829336207883	0.491712722919595	0.472143872088889	GLS/STK40/DACH1/PBX3/FTO	5
BP	GO:1905269	positive regulation of chromatin organization	6/423	89/17381	0.0214365810347608	0.491712722919595	0.472143872088889	RPS6KA5/TADA2A/EED/SIN3A/KAT7/AUTS2	6
BP	GO:0019058	viral life cycle	14/423	313/17381	0.0215843927029484	0.491712722919595	0.472143872088889	NEDD4L/VAPA/CTBP2/USP6NL/LDLR/NUP54/SUPT5H/NUP98/PABPC1/RAB1A/KPNA5/TMPRSS2/PCSK5/ITCH	14
BP	GO:0007029	endoplasmic reticulum organization	4/423	44/17381	0.0218202463282517	0.491712722919595	0.472143872088889	SEC16A/DOPEY2/ATL2/VMP1	4
BP	GO:0032873	negative regulation of stress-activated MAPK cascade	4/423	44/17381	0.0218202463282517	0.491712722919595	0.472143872088889	DLG1/ZNF675/FOXO1/ITCH	4
BP	GO:0070303	negative regulation of stress-activated protein kinase signaling cascade	4/423	44/17381	0.0218202463282517	0.491712722919595	0.472143872088889	DLG1/ZNF675/FOXO1/ITCH	4
BP	GO:1902743	regulation of lamellipodium organization	4/423	44/17381	0.0218202463282517	0.491712722919595	0.472143872088889	KANK1/VIL1/DNM2/AUTS2	4
BP	GO:0046328	regulation of JNK cascade	9/423	168/17381	0.0219869251573183	0.491712722919595	0.472143872088889	AXIN1/ZNF675/MAP3K5/SPAG9/MAP4K5/MAP3K21/STK3/ITCH/SH3RF1	9
BP	GO:0001764	neuron migration	8/423	141/17381	0.0221279965199718	0.491712722919595	0.472143872088889	NDE1/PTK2/STAT3/ADGRL3/CELSR1/NRG1/RAPGEF2/AUTS2	8
BP	GO:0002507	tolerance induction	3/423	25/17381	0.0221307486516442	0.491712722919595	0.472143872088889	TGFBR2/MARCH7/ITCH	3
BP	GO:0003148	outflow tract septum morphogenesis	3/423	25/17381	0.0221307486516442	0.491712722919595	0.472143872088889	FGFR2/ZFPM2/TGFBR2	3
BP	GO:0015748	organophosphate ester transport	6/423	90/17381	0.022513700634989	0.491712722919595	0.472143872088889	PRELID2/ATP9A/ATP10B/PLTP/ABCC1/LDLR	6
BP	GO:0031532	actin cytoskeleton reorganization	6/423	90/17381	0.022513700634989	0.491712722919595	0.472143872088889	CD2AP/CDC42BPA/HCLS1/CDC42BPB/AUTS2/RICTOR	6
BP	GO:0060541	respiratory system development	10/423	197/17381	0.0227093512611784	0.491712722919595	0.472143872088889	FGFR2/AXIN1/STK40/CCDC40/TIMELESS/ZFPM2/TGFBR2/ASXL1/CELSR1/DLG5	10
BP	GO:0000187	activation of MAPK activity	8/423	142/17381	0.0229709510512372	0.491712722919595	0.472143872088889	AXIN1/MAP2K5/MAP3K5/SPAG9/MAP4K5/MAP3K21/NRG1/LPAR3	8
BP	GO:0002524	hypersensitivity	2/423	10/17381	0.0233655787524611	0.491712722919595	0.472143872088889	C3/IL20RB	2
BP	GO:0021859	pyramidal neuron differentiation	2/423	10/17381	0.0233655787524611	0.491712722919595	0.472143872088889	FGFR2/OGDH	2
BP	GO:0031115	negative regulation of microtubule polymerization	2/423	10/17381	0.0233655787524611	0.491712722919595	0.472143872088889	TBCD/EML2	2
BP	GO:0045176	apical protein localization	2/423	10/17381	0.0233655787524611	0.491712722919595	0.472143872088889	CELSR1/DLG5	2
BP	GO:0045713	low-density lipoprotein particle receptor biosynthetic process	2/423	10/17381	0.0233655787524611	0.491712722919595	0.472143872088889	PPARG/SCAP	2
BP	GO:0098722	asymmetric stem cell division	2/423	10/17381	0.0233655787524611	0.491712722919595	0.472143872088889	ETV5/SOX5	2
BP	GO:1902414	protein localization to cell junction	2/423	10/17381	0.0233655787524611	0.491712722919595	0.472143872088889	NECTIN3/DLG5	2
BP	GO:1903729	regulation of plasma membrane organization	2/423	10/17381	0.0233655787524611	0.491712722919595	0.472143872088889	ASAP1/DNM2	2
BP	GO:2000650	negative regulation of sodium ion transmembrane transporter activity	2/423	10/17381	0.0233655787524611	0.491712722919595	0.472143872088889	NEDD4L/STK39	2
BP	GO:0009132	nucleoside diphosphate metabolic process	8/423	143/17381	0.0238362694051116	0.491712722919595	0.472143872088889	DLG1/PRKAG2/TJP2/NUP54/OGDH/STAT3/NUP98/CMPK1	8
BP	GO:0016482	cytosolic transport	8/423	143/17381	0.0238362694051116	0.491712722919595	0.472143872088889	PIKFYVE/STX6/SPAG9/HOOK3/RAB21/DOPEY2/GOSR1/TRAPPC10	8
BP	GO:0045927	positive regulation of growth	12/423	257/17381	0.0239367463881417	0.491712722919595	0.472143872088889	NEDD4L/FGFR2/VIL1/ZFPM2/MAP2K5/TGFBR2/MTM1/GOLGA4/NRG1/ACACB/RPTOR/LPAR3	12
BP	GO:1902904	negative regulation of supramolecular fiber organization	7/423	117/17381	0.0243049439738439	0.491712722919595	0.472143872088889	KANK1/VIL1/LDLR/TMOD3/TBCD/EML2/ARFGEF1	7
BP	GO:0030324	lung development	9/423	171/17381	0.0243169229167341	0.491712722919595	0.472143872088889	FGFR2/STK40/CCDC40/TIMELESS/ZFPM2/TGFBR2/ASXL1/CELSR1/DLG5	9
BP	GO:0019054	modulation by virus of host process	3/423	26/17381	0.0245762696505992	0.491712722919595	0.472143872088889	VAPA/ATG7/KPNA5	3
BP	GO:0035510	DNA dealkylation	3/423	26/17381	0.0245762696505992	0.491712722919595	0.472143872088889	ASCC1/ASCC3/FTO	3
BP	GO:0036296	response to increased oxygen levels	3/423	26/17381	0.0245762696505992	0.491712722919595	0.472143872088889	FOXO1/PPARG/ATG7	3
BP	GO:0048821	erythrocyte development	3/423	26/17381	0.0245762696505992	0.491712722919595	0.472143872088889	ARID4A/TMOD3/PTBP3	3
BP	GO:0050764	regulation of phagocytosis	5/423	68/17381	0.0248584950925892	0.491712722919595	0.472143872088889	C3/PPARG/ABR/DNM2/TUB	5
BP	GO:0006195	purine nucleotide catabolic process	4/423	46/17381	0.0252617368951368	0.491712722919595	0.472143872088889	GDA/PDE7B/PDE4D/NT5C2	4
BP	GO:0046580	negative regulation of Ras protein signal transduction	4/423	46/17381	0.0252617368951368	0.491712722919595	0.472143872088889	CUL3/KANK1/RASA2/CCDC125	4
BP	GO:0021954	central nervous system neuron development	5/423	69/17381	0.0262842591804324	0.491712722919595	0.472143872088889	FGFR2/GNAQ/PTK2/OGDH/RAPGEF2	5
BP	GO:0090114	COPII-coated vesicle budding	5/423	69/17381	0.0262842591804324	0.491712722919595	0.472143872088889	VAPA/CUL3/SEC16A/RAB1A/TRAPPC10	5
BP	GO:0035264	multicellular organism growth	8/423	146/17381	0.0265690833931602	0.491712722919595	0.472143872088889	ANKRD11/FGFR2/VIL1/STK40/TBL1XR1/PDE4D/STAT3/FTO	8
BP	GO:0050866	negative regulation of cell activation	9/423	174/17381	0.0268175739574109	0.491712722919595	0.472143872088889	DLG1/ABR/LDLR/IL20RB/MARCH7/TNFRSF21/PAG1/ITCH/DLG5	9
BP	GO:0045599	negative regulation of fat cell differentiation	4/423	47/17381	0.0270980258005306	0.491712722919595	0.472143872088889	AXIN1/FOXO1/ZFPM2/ASXL1	4
BP	GO:0035411	catenin import into nucleus	3/423	27/17381	0.0271614692833896	0.491712722919595	0.472143872088889	KANK1/GNAQ/UBR5	3
BP	GO:0050685	positive regulation of mRNA processing	3/423	27/17381	0.0271614692833896	0.491712722919595	0.472143872088889	CDC73/NUP98/TRA2B	3
BP	GO:1902745	positive regulation of lamellipodium organization	3/423	27/17381	0.0271614692833896	0.491712722919595	0.472143872088889	VIL1/DNM2/AUTS2	3
BP	GO:0016925	protein sumoylation	6/423	94/17381	0.027185143879446	0.491712722919595	0.472143872088889	RANGAP1/UBA2/NUP54/SENP2/NUP98/UBE2I	6
BP	GO:0001890	placenta development	8/423	147/17381	0.0275265077804109	0.491712722919595	0.472143872088889	FGFR2/STK4/PPARG/NCOA1/PTK2/VDR/BIRC6/STK3	8
BP	GO:0043507	positive regulation of JUN kinase activity	5/423	70/17381	0.0277612189029029	0.491712722919595	0.472143872088889	AXIN1/MAP3K5/SPAG9/MAP4K5/MAP3K21	5
BP	GO:0048199	vesicle targeting, to, from or within Golgi	5/423	70/17381	0.0277612189029029	0.491712722919595	0.472143872088889	CUL3/SEC16A/RAB1A/GOSR1/TRAPPC10	5
BP	GO:1901992	positive regulation of mitotic cell cycle phase transition	5/423	70/17381	0.0277612189029029	0.491712722919595	0.472143872088889	CUL3/TMOD3/UBE2E2/SIN3A/RPTOR	5
BP	GO:0006732	coenzyme metabolic process	15/423	355/17381	0.0278300646868129	0.491712722919595	0.472143872088889	PDHX/PRKAG2/GPHN/MTHFD2L/NUP54/OGDH/STAT3/CBR4/NNT/NUP98/PGLS/PANK3/PDK1/PCBD2/ACACB	15
BP	GO:0002664	regulation of T cell tolerance induction	2/423	11/17381	0.028104228118823	0.491712722919595	0.472143872088889	TGFBR2/ITCH	2
BP	GO:0006853	carnitine shuttle	2/423	11/17381	0.028104228118823	0.491712722919595	0.472143872088889	PRKAG2/ACACB	2
BP	GO:0007288	sperm axoneme assembly	2/423	11/17381	0.028104228118823	0.491712722919595	0.472143872088889	TTLL1/SPAG16	2
BP	GO:0015780	nucleotide-sugar transport	2/423	11/17381	0.028104228118823	0.491712722919595	0.472143872088889	SLC35A3/SLC35D2	2
BP	GO:0034982	mitochondrial protein processing	2/423	11/17381	0.028104228118823	0.491712722919595	0.472143872088889	OMA1/UQCRC2	2
BP	GO:0035413	positive regulation of catenin import into nucleus	2/423	11/17381	0.028104228118823	0.491712722919595	0.472143872088889	KANK1/UBR5	2
BP	GO:1902306	negative regulation of sodium ion transmembrane transport	2/423	11/17381	0.028104228118823	0.491712722919595	0.472143872088889	NEDD4L/STK39	2
BP	GO:2000392	regulation of lamellipodium morphogenesis	2/423	11/17381	0.028104228118823	0.491712722919595	0.472143872088889	KANK1/VIL1	2
BP	GO:0043161	proteasome-mediated ubiquitin-dependent protein catabolic process	16/423	387/17381	0.0281215511309058	0.491712722919595	0.472143872088889	CD2AP/NEDD4L/PSMB1/CUL3/SMARCC1/RNF145/AXIN1/TBL1XR1/RNF114/UBQLN1/RNF38/MTM1/CRBN/USP14/UBE2I/ITCH	16
BP	GO:0009135	purine nucleoside diphosphate metabolic process	7/423	121/17381	0.0285320214154196	0.491712722919595	0.472143872088889	DLG1/PRKAG2/TJP2/NUP54/OGDH/STAT3/NUP98	7
BP	GO:0009179	purine ribonucleoside diphosphate metabolic process	7/423	121/17381	0.0285320214154196	0.491712722919595	0.472143872088889	DLG1/PRKAG2/TJP2/NUP54/OGDH/STAT3/NUP98	7
BP	GO:0031333	negative regulation of protein complex assembly	7/423	121/17381	0.0285320214154196	0.491712722919595	0.472143872088889	KANK1/VIL1/TMOD3/TBCD/CRBN/EML2/ARFGEF1	7
BP	GO:0032147	activation of protein kinase activity	14/423	325/17381	0.0285532458203237	0.491712722919595	0.472143872088889	DLG1/AXIN1/PRKAG2/STK39/MAP2K5/MAP3K5/TGFBR2/SPAG9/MAP4K5/MAP3K21/NRG1/RICTOR/RPTOR/LPAR3	14
BP	GO:0031032	actomyosin structure organization	9/423	176/17381	0.0285822904554722	0.491712722919595	0.472143872088889	NOX4/CUL3/CNN2/CDC42BPA/MYH14/TMOD3/FRMD6/MYH10/CDC42BPB	9
BP	GO:0043113	receptor clustering	4/423	48/17381	0.0290121027869481	0.491712722919595	0.472143872088889	DLG1/ETV5/GPHN/IFT122	4
BP	GO:2000649	regulation of sodium ion transmembrane transporter activity	4/423	48/17381	0.0290121027869481	0.491712722919595	0.472143872088889	NEDD4L/STK39/DNM2/SLMAP	4
BP	GO:0072384	organelle transport along microtubule	5/423	71/17381	0.0292898665147898	0.491712722919595	0.472143872088889	NDE1/LRPPRC/KIF1B/RAB1A/KIF13A	5
BP	GO:0051186	cofactor metabolic process	17/423	421/17381	0.0293359639652453	0.491712722919595	0.472143872088889	PDHX/ALAS1/PRKAG2/GPHN/MTHFD2L/NUP54/OGDH/STAT3/CBR4/NNT/NUP98/PGLS/HSCB/PANK3/PDK1/PCBD2/ACACB	17
BP	GO:0007018	microtubule-based movement	12/423	265/17381	0.0294032723276806	0.491712722919595	0.472143872088889	TTLL1/CCDC40/NDE1/KIF13B/LRPPRC/SPAG16/RAB21/KIF1B/IFT122/RAB1A/DNAH14/KIF13A	12
BP	GO:0034330	cell junction organization	12/423	265/17381	0.0294032723276806	0.491712722919595	0.472143872088889	DLG1/CDH18/CDH17/PTK2/CDH1/VASP/TBCD/PLEKHA7/NECTIN3/RAPGEF2/VMP1/DLG5	12
BP	GO:0008361	regulation of cell size	8/423	149/17381	0.029512590626395	0.491712722919595	0.472143872088889	DNM2/SLC12A2/GOLGA4/RAB21/VAV2/NRG1/RPTOR/LPAR3	8
BP	GO:0032435	negative regulation of proteasomal ubiquitin-dependent protein catabolic process	3/423	28/17381	0.0298859127677856	0.491712722919595	0.472143872088889	SMARCC1/MTM1/USP14	3
BP	GO:0046320	regulation of fatty acid oxidation	3/423	28/17381	0.0298859127677856	0.491712722919595	0.472143872088889	PPARG/PRKAG2/ACACB	3
BP	GO:0060441	epithelial tube branching involved in lung morphogenesis	3/423	28/17381	0.0298859127677856	0.491712722919595	0.472143872088889	FGFR2/CELSR1/DLG5	3
BP	GO:0048568	embryonic organ development	17/423	422/17381	0.0299111151207371	0.491712722919595	0.472143872088889	FGFR2/DLG1/AXIN1/STK4/CCDC40/ABR/ZFPM2/TGFBR2/NCOA1/SETDB2/BIRC6/STK3/CELSR1/ZEB1/IFT122/PCSK5/TRA2B	17
BP	GO:0060560	developmental growth involved in morphogenesis	10/423	207/17381	0.0305555494583872	0.499293393493865	0.479422852255833	NEDD4L/FGFR2/TGFBR2/DNM2/DDR1/GOLGA4/RAB21/NRG1/AUTS2/LPAR3	10
BP	GO:0009185	ribonucleoside diphosphate metabolic process	7/423	123/17381	0.0308213317422675	0.499293393493865	0.479422852255833	DLG1/PRKAG2/TJP2/NUP54/OGDH/STAT3/NUP98	7
BP	GO:0034332	adherens junction organization	7/423	123/17381	0.0308213317422675	0.499293393493865	0.479422852255833	CDH18/CDH17/PTK2/CDH1/TBCD/NECTIN3/DLG5	7
BP	GO:0016197	endosomal transport	12/423	267/17381	0.0309004639189538	0.499293393493865	0.479422852255833	HGS/PIKFYVE/STX6/SPAG9/HOOK3/MTM1/RAB21/DOPEY2/PICALM/GOSR1/KIF13A/TRAPPC10	12
BP	GO:0031667	response to nutrient levels	17/423	426/17381	0.0322959137880124	0.506019854939278	0.485881618531875	KANK2/OMA1/FOXO1/TBL1XR1/PPARG/WDR59/KIAA1324/MAP3K5/TGFBR2/NCOA1/LDLR/VDR/TRIM24/ATG7/SLC22A3/ACACB/RPTOR	17
BP	GO:0051188	cofactor biosynthetic process	9/423	180/17381	0.0323532147967533	0.506019854939278	0.485881618531875	PDHX/ALAS1/GPHN/CBR4/HSCB/PANK3/PDK1/PCBD2/ACACB	9
BP	GO:0003279	cardiac septum development	6/423	98/17381	0.0324571182436237	0.506019854939278	0.485881618531875	FGFR2/ZFPM2/LTBP1/TGFBR2/DNM2/PCSK5	6
BP	GO:0046128	purine ribonucleoside metabolic process	5/423	73/17381	0.0325040191998172	0.506019854939278	0.485881618531875	DLG1/GPHN/TJP2/GMPS/NT5C2	5
BP	GO:0098742	cell-cell adhesion via plasma-membrane adhesion molecules	11/423	239/17381	0.0326240234743923	0.506019854939278	0.485881618531875	CDH18/CDH17/EPCAM/PCDH7/MAP2K5/TGFBR2/ADGRL3/FAT1/CDH1/CELSR1/NECTIN3	11
BP	GO:0007033	vacuole organization	8/423	152/17381	0.0326733722617135	0.506019854939278	0.485881618531875	PIKFYVE/KIAA1324/UBQLN1/HOOK3/MTM1/STX17/ATG7/RAB1A	8
BP	GO:0035725	sodium ion transmembrane transport	8/423	152/17381	0.0326733722617135	0.506019854939278	0.485881618531875	NEDD4L/DLG1/SLC4A7/STK39/DNM2/SLMAP/SLC9A2/TRAPPC10	8
BP	GO:0038127	ERBB signaling pathway	8/423	152/17381	0.0326733722617135	0.506019854939278	0.485881618531875	VIL1/RPS6KA5/HGS/PTK2/REPS2/PTPN12/NRG1/PAG1	8
BP	GO:0051897	positive regulation of protein kinase B signaling	8/423	152/17381	0.0326733722617135	0.506019854939278	0.485881618531875	NOX4/FGFR2/PTK2/STK3/HCLS1/NRG1/ARFGEF1/RICTOR	8
BP	GO:0030866	cortical actin cytoskeleton organization	3/423	29/17381	0.032748915934154	0.506019854939278	0.485881618531875	FMNL2/DLG1/VIL1	3
BP	GO:0070936	protein K48-linked ubiquitination	4/423	50/17381	0.0330753865012092	0.506019854939278	0.485881618531875	NEDD4L/TTC3/UBE2E2/ITCH	4
BP	GO:0006264	mitochondrial DNA replication	2/423	12/17381	0.0331904057193708	0.506019854939278	0.485881618531875	RRM2B/ATG7	2
BP	GO:0090239	regulation of histone H4 acetylation	2/423	12/17381	0.0331904057193708	0.506019854939278	0.485881618531875	KAT7/AUTS2	2
BP	GO:2000009	negative regulation of protein localization to cell surface	2/423	12/17381	0.0331904057193708	0.506019854939278	0.485881618531875	NEDD4L/PICALM	2
BP	GO:0046854	phosphatidylinositol phosphorylation	6/423	99/17381	0.0338717199429074	0.511260255319427	0.490913464997203	FGFR2/FAM126A/PIKFYVE/EFR3A/PI4K2B/NRG1	6
BP	GO:0051896	regulation of protein kinase B signaling	10/423	211/17381	0.0341741262874018	0.511260255319427	0.490913464997203	NOX4/FGFR2/DLG1/PTK2/MTM1/STK3/HCLS1/NRG1/ARFGEF1/RICTOR	10
BP	GO:0032088	negative regulation of NF-kappaB transcription factor activity	5/423	74/17381	0.0341903331517558	0.511260255319427	0.490913464997203	USP7/ZNF675/MAP2K5/OTULIN/ITCH	5
BP	GO:0051289	protein homotetramerization	5/423	74/17381	0.0341903331517558	0.511260255319427	0.490913464997203	GLS/CBR4/VASP/PCBD2/ACACB	5
BP	GO:0060070	canonical Wnt signaling pathway	13/423	302/17381	0.0342102207341484	0.511260255319427	0.490913464997203	PSMB1/FGFR2/CUL3/AXIN1/STK4/USP34/FOXO1/TBL1XR1/CDK14/RBMS3/OTULIN/STK3/UBR5	13
BP	GO:0007163	establishment or maintenance of cell polarity	9/423	182/17381	0.0343624652179254	0.511513704681008	0.491156827752279	KANK1/DLG1/NDE1/PTK2/FAT1/CDC42BPB/ARFGEF1/RICTOR/DLG5	9
BP	GO:2001236	regulation of extrinsic apoptotic signaling pathway	8/423	154/17381	0.0349043053736115	0.51174774120798	0.491381550251625	STK4/SP100/PHIP/MAP2K5/BIRC6/STK3/SH3RF1/WWOX	8
BP	GO:0030837	negative regulation of actin filament polymerization	4/423	51/17381	0.0352252675203278	0.51174774120798	0.491381550251625	KANK1/VIL1/TMOD3/ARFGEF1	4
BP	GO:0035384	thioester biosynthetic process	4/423	51/17381	0.0352252675203278	0.51174774120798	0.491381550251625	PDHX/CBR4/PDK1/ACACB	4
BP	GO:0071616	acyl-CoA biosynthetic process	4/423	51/17381	0.0352252675203278	0.51174774120798	0.491381550251625	PDHX/CBR4/PDK1/ACACB	4
BP	GO:1901068	guanosine-containing compound metabolic process	4/423	51/17381	0.0352252675203278	0.51174774120798	0.491381550251625	DLG1/GPHN/TJP2/GMPS	4
BP	GO:0009119	ribonucleoside metabolic process	6/423	100/17381	0.035325617681905	0.51174774120798	0.491381550251625	DLG1/GPHN/TJP2/GMPS/CMPK1/NT5C2	6
BP	GO:0042752	regulation of circadian rhythm	6/423	100/17381	0.035325617681905	0.51174774120798	0.491381550251625	ARNTL2/PPARG/GNAQ/TIMELESS/SIN3A/NR1D2	6
BP	GO:0010800	positive regulation of peptidyl-threonine phosphorylation	3/423	30/17381	0.0357495620733023	0.512004144693773	0.491627749564672	AXIN1/PRKAG2/RPTOR	3
BP	GO:0032365	intracellular lipid transport	3/423	30/17381	0.0357495620733023	0.512004144693773	0.491627749564672	PRKAG2/LDLR/ACACB	3
BP	GO:0044068	modulation by symbiont of host cellular process	3/423	30/17381	0.0357495620733023	0.512004144693773	0.491627749564672	VAPA/ATG7/KPNA5	3
BP	GO:0033143	regulation of intracellular steroid hormone receptor signaling pathway	5/423	75/17381	0.0359299526027933	0.512645852042119	0.492243918677395	KANK2/AXIN1/CNOT2/STRN3/UBE2I	5
BP	GO:0061025	membrane fusion	11/423	243/17381	0.0361337360687762	0.513615248406176	0.493174735659712	VAPA/OMA1/STX1A/USP6NL/STX6/DNM2/NAPG/STX17/ATG7/GOSR1/RABEP1	11
BP	GO:0006888	ER to Golgi vesicle-mediated transport	9/423	184/17381	0.0364561636438493	0.513956041825906	0.493501966413105	VAPA/CUL3/DCTN2/SEC16A/STX17/RAB1A/GOSR1/RINT1/TRAPPC10	9
BP	GO:1902903	regulation of supramolecular fiber organization	13/423	305/17381	0.0365861577715163	0.513956041825906	0.493501966413105	NOX4/KANK1/DLG1/VIL1/LDLR/TMOD3/PLEKHG2/VASP/TBCD/EML2/HCLS1/ARFGEF1/RICTOR	13
BP	GO:0035023	regulation of Rho protein signal transduction	7/423	128/17381	0.0370756293517447	0.513956041825906	0.493501966413105	CUL3/KANK1/ABR/CCDC125/PLEKHG2/RASGRF2/VAV2	7
BP	GO:0007566	embryo implantation	4/423	52/17381	0.0374542881656803	0.513956041825906	0.493501966413105	TGFBR2/DDR1/PCSK5/VMP1	4
BP	GO:0042278	purine nucleoside metabolic process	5/423	76/17381	0.0377231937295247	0.513956041825906	0.493501966413105	DLG1/GPHN/TJP2/GMPS/NT5C2	5
BP	GO:0048194	Golgi vesicle budding	5/423	76/17381	0.0377231937295247	0.513956041825906	0.493501966413105	VAPA/CUL3/SEC16A/RAB1A/TRAPPC10	5
BP	GO:0043491	protein kinase B signaling	11/423	245/17381	0.0379845943186173	0.513956041825906	0.493501966413105	NOX4/FGFR2/DLG1/FOXO1/PTK2/MTM1/STK3/HCLS1/NRG1/ARFGEF1/RICTOR	11
BP	GO:0001956	positive regulation of neurotransmitter secretion	2/423	13/17381	0.0386044739165717	0.513956041825906	0.493501966413105	UNC13B/STX1A	2
BP	GO:0001967	suckling behavior	2/423	13/17381	0.0386044739165717	0.513956041825906	0.493501966413105	GLS/DACH1	2
BP	GO:0002087	regulation of respiratory gaseous exchange by neurological system process	2/423	13/17381	0.0386044739165717	0.513956041825906	0.493501966413105	GLS/PBX3	2
BP	GO:0002517	T cell tolerance induction	2/423	13/17381	0.0386044739165717	0.513956041825906	0.493501966413105	TGFBR2/ITCH	2
BP	GO:0010510	regulation of acetyl-CoA biosynthetic process from pyruvate	2/423	13/17381	0.0386044739165717	0.513956041825906	0.493501966413105	PDHX/PDK1	2
BP	GO:0010766	negative regulation of sodium ion transport	2/423	13/17381	0.0386044739165717	0.513956041825906	0.493501966413105	NEDD4L/STK39	2
BP	GO:0016082	synaptic vesicle priming	2/423	13/17381	0.0386044739165717	0.513956041825906	0.493501966413105	UNC13B/STX1A	2
BP	GO:0032530	regulation of microvillus organization	2/423	13/17381	0.0386044739165717	0.513956041825906	0.493501966413105	VIL1/PLD1	2
BP	GO:0032785	negative regulation of DNA-templated transcription, elongation	2/423	13/17381	0.0386044739165717	0.513956041825906	0.493501966413105	AXIN1/SUPT5H	2
BP	GO:0060601	lateral sprouting from an epithelium	2/423	13/17381	0.0386044739165717	0.513956041825906	0.493501966413105	FGFR2/CELSR1	2
BP	GO:0097284	hepatocyte apoptotic process	2/423	13/17381	0.0386044739165717	0.513956041825906	0.493501966413105	STK4/STK3	2
BP	GO:1902115	regulation of organelle assembly	8/423	158/17381	0.0396706920646962	0.524269018841772	0.503404514535356	ASAP1/PIKFYVE/KIAA1324/DNM2/MTM1/CNOT2/SPICE1/ATXN2	8
BP	GO:0072523	purine-containing compound catabolic process	4/423	53/17381	0.0397625839608277	0.524269018841772	0.503404514535356	GDA/PDE7B/PDE4D/NT5C2	4
BP	GO:0007173	epidermal growth factor receptor signaling pathway	7/423	130/17381	0.0397950828901319	0.524269018841772	0.503404514535356	VIL1/RPS6KA5/HGS/PTK2/REPS2/PTPN12/PAG1	7
BP	GO:0060828	regulation of canonical Wnt signaling pathway	11/423	248/17381	0.0408836042130075	0.532071216041779	0.510896205161012	PSMB1/FGFR2/CUL3/AXIN1/STK4/USP34/FOXO1/CDK14/RBMS3/STK3/UBR5	11
BP	GO:0030879	mammary gland development	7/423	131/17381	0.0412023771815308	0.532071216041779	0.510896205161012	FGFR2/ETV5/TGFBR2/NCOA1/VDR/DDR1/NRG1	7
BP	GO:0031056	regulation of histone modification	7/423	131/17381	0.0412023771815308	0.532071216041779	0.510896205161012	RPS6KA5/TADA2A/EED/UBR5/SIN3A/KAT7/AUTS2	7
BP	GO:1900182	positive regulation of protein localization to nucleus	7/423	131/17381	0.0412023771815308	0.532071216041779	0.510896205161012	CD2AP/KANK1/CCT3/CDH1/UBR5/HCLS1/KAT7	7
BP	GO:0033144	negative regulation of intracellular steroid hormone receptor signaling pathway	3/423	32/17381	0.0421590494185928	0.532071216041779	0.510896205161012	KANK2/CNOT2/STRN3	3
BP	GO:0030177	positive regulation of Wnt signaling pathway	8/423	160/17381	0.0422092056157671	0.532071216041779	0.510896205161012	ZRANB1/PSMB1/FGFR2/KANK1/AXIN1/USP34/CDC73/UBR5	8
BP	GO:1901568	fatty acid derivative metabolic process	8/423	160/17381	0.0422092056157671	0.532071216041779	0.510896205161012	CYP2C19/CES2/ABCC1/CBR4/DAGLB/PTGR1/HMGCS2/PLA2G4A	8
BP	GO:0042147	retrograde transport, endosome to Golgi	5/423	79/17381	0.0434272805512269	0.532071216041779	0.510896205161012	PIKFYVE/STX6/SPAG9/GOSR1/TRAPPC10	5
BP	GO:0051650	establishment of vesicle localization	11/423	251/17381	0.0439326158403611	0.532071216041779	0.510896205161012	CUL3/UNC13B/STX1A/NDE1/DCTN2/SEC16A/DNM2/RAB1A/GOSR1/KIF13A/TRAPPC10	11
BP	GO:0010970	transport along microtubule	7/423	133/17381	0.0441131040317237	0.532071216041779	0.510896205161012	NDE1/LRPPRC/RAB21/KIF1B/IFT122/RAB1A/KIF13A	7
BP	GO:0034250	positive regulation of cellular amide metabolic process	7/423	133/17381	0.0441131040317237	0.532071216041779	0.510896205161012	DNAJC3/RBMS3/NCOR2/EIF3E/PABPC1/PICALM/LARP4B	7
BP	GO:0051250	negative regulation of lymphocyte activation	7/423	133/17381	0.0441131040317237	0.532071216041779	0.510896205161012	DLG1/IL20RB/MARCH7/TNFRSF21/PAG1/ITCH/DLG5	7
BP	GO:0099111	microtubule-based transport	7/423	133/17381	0.0441131040317237	0.532071216041779	0.510896205161012	NDE1/LRPPRC/RAB21/KIF1B/IFT122/RAB1A/KIF13A	7
BP	GO:0002674	negative regulation of acute inflammatory response	2/423	14/17381	0.044327541140746	0.532071216041779	0.510896205161012	PPARG/IL20RB	2
BP	GO:0002864	regulation of acute inflammatory response to antigenic stimulus	2/423	14/17381	0.044327541140746	0.532071216041779	0.510896205161012	C3/IL20RB	2
BP	GO:0006047	UDP-N-acetylglucosamine metabolic process	2/423	14/17381	0.044327541140746	0.532071216041779	0.510896205161012	SLC35A3/GFPT1	2
BP	GO:0006646	phosphatidylethanolamine biosynthetic process	2/423	14/17381	0.044327541140746	0.532071216041779	0.510896205161012	ETNK1/LPIN1	2
BP	GO:0032048	cardiolipin metabolic process	2/423	14/17381	0.044327541140746	0.532071216041779	0.510896205161012	TAMM41/PLA2G4A	2
BP	GO:0035020	regulation of Rac protein signal transduction	2/423	14/17381	0.044327541140746	0.532071216041779	0.510896205161012	DNM2/AUTS2	2
BP	GO:0036445	neuronal stem cell division	2/423	14/17381	0.044327541140746	0.532071216041779	0.510896205161012	FGFR2/SOX5	2
BP	GO:0042362	fat-soluble vitamin biosynthetic process	2/423	14/17381	0.044327541140746	0.532071216041779	0.510896205161012	PLTP/VDR	2
BP	GO:0046710	GDP metabolic process	2/423	14/17381	0.044327541140746	0.532071216041779	0.510896205161012	DLG1/TJP2	2
BP	GO:0050812	regulation of acyl-CoA biosynthetic process	2/423	14/17381	0.044327541140746	0.532071216041779	0.510896205161012	PDHX/PDK1	2
BP	GO:0055057	neuroblast division	2/423	14/17381	0.044327541140746	0.532071216041779	0.510896205161012	FGFR2/SOX5	2
BP	GO:0071880	adenylate cyclase-activating adrenergic receptor signaling pathway	2/423	14/17381	0.044327541140746	0.532071216041779	0.510896205161012	PDE4D/RAPGEF2	2
BP	GO:1903350	response to dopamine	2/423	14/17381	0.044327541140746	0.532071216041779	0.510896205161012	DNM2/SIN3A	2
BP	GO:1903351	cellular response to dopamine	2/423	14/17381	0.044327541140746	0.532071216041779	0.510896205161012	DNM2/SIN3A	2
BP	GO:2000781	positive regulation of double-strand break repair	2/423	14/17381	0.044327541140746	0.532071216041779	0.510896205161012	TIMELESS/SLF1	2
BP	GO:0071560	cellular response to transforming growth factor beta stimulus	10/423	221/17381	0.0445067604267716	0.53216867205389	0.510989782684577	NOX4/FGFR2/LTBP1/TGFBR2/DNM2/PTK2/LTBP4/SOX5/ZEB1/WWOX	10
BP	GO:0007405	neuroblast proliferation	4/423	55/17381	0.044617156583201	0.53216867205389	0.510989782684577	FGFR2/NDE1/DAGLB/SOX5	4
BP	GO:0048147	negative regulation of fibroblast proliferation	3/423	33/17381	0.0455650354511797	0.539321791948917	0.517858227545432	PPARG/DACH1/CDC73	3
BP	GO:2000008	regulation of protein localization to cell surface	3/423	33/17381	0.0455650354511797	0.539321791948917	0.517858227545432	NEDD4L/NRG1/PICALM	3
BP	GO:1900180	regulation of protein localization to nucleus	10/423	222/17381	0.0456447959332593	0.539321791948917	0.517858227545432	CD2AP/KANK1/GNAQ/CCT3/NUP54/CDH1/UBR5/SIN3A/HCLS1/KAT7	10
BP	GO:0016236	macroautophagy	12/423	284/17381	0.0459016268481456	0.540666825896693	0.519149732740627	PRKAG2/HGS/PIKFYVE/C6orf106/KIAA1324/UBQLN1/MTM1/STX17/SUPT5H/ATG7/RAB1A/RPTOR	12
BP	GO:0006090	pyruvate metabolic process	7/423	135/17381	0.0471532242165692	0.553684288083379	0.531649134759553	PDHX/PRKAG2/NUP54/OGDH/STAT3/NUP98/PDK1	7
BP	GO:0006084	acetyl-CoA metabolic process	3/423	34/17381	0.0491029826375578	0.560523857784732	0.538216507885561	PDHX/PDK1/ACACB	3
BP	GO:0009225	nucleotide-sugar metabolic process	3/423	34/17381	0.0491029826375578	0.560523857784732	0.538216507885561	GMDS/SLC35A3/GFPT1	3
BP	GO:0019432	triglyceride biosynthetic process	3/423	34/17381	0.0491029826375578	0.560523857784732	0.538216507885561	C3/LPIN1/LDLR	3
BP	GO:0030865	cortical cytoskeleton organization	3/423	34/17381	0.0491029826375578	0.560523857784732	0.538216507885561	FMNL2/DLG1/VIL1	3
BP	GO:0071868	cellular response to monoamine stimulus	3/423	34/17381	0.0491029826375578	0.560523857784732	0.538216507885561	PDE4D/DNM2/SIN3A	3
BP	GO:0071870	cellular response to catecholamine stimulus	3/423	34/17381	0.0491029826375578	0.560523857784732	0.538216507885561	PDE4D/DNM2/SIN3A	3
BP	GO:2001222	regulation of neuron migration	3/423	34/17381	0.0491029826375578	0.560523857784732	0.538216507885561	STAT3/NRG1/RAPGEF2	3
BP	GO:0071559	response to transforming growth factor beta	10/423	225/17381	0.0491765649394622	0.560523857784732	0.538216507885561	NOX4/FGFR2/LTBP1/TGFBR2/DNM2/PTK2/LTBP4/SOX5/ZEB1/WWOX	10
BP	GO:0031058	positive regulation of histone modification	5/423	82/17381	0.0496219735443103	0.560523857784732	0.538216507885561	RPS6KA5/TADA2A/EED/KAT7/AUTS2	5
BP	GO:0051656	establishment of organelle localization	17/423	450/17381	0.0496348994647932	0.560523857784732	0.538216507885561	CUL3/DLG1/UNC13B/STX1A/NDE1/DCTN2/SEC16A/DNM2/PTK2/HOOK3/LRPPRC/SPICE1/KIF1B/RAB1A/GOSR1/KIF13A/TRAPPC10	17
BP	GO:0007015	actin filament organization	14/423	352/17381	0.0500533141066154	0.560523857784732	0.538216507885561	CD2AP/NOX4/CUL3/KANK1/DLG1/VIL1/TMOD3/PLEKHG2/FAT1/VASP/HCLS1/ABI1/ARFGEF1/RICTOR	14
BP	GO:0071496	cellular response to external stimulus	12/423	288/17381	0.0500558719690931	0.560523857784732	0.538216507885561	KANK2/FOXO1/PPARG/WDR59/KIAA1324/CNN2/MAP3K5/NCOA1/VDR/TRIM24/ATG7/RPTOR	12
BP	GO:0006690	icosanoid metabolic process	6/423	109/17381	0.0502216478341489	0.560523857784732	0.538216507885561	CYP2C19/CES2/ABCC1/DAGLB/PTGR1/PLA2G4A	6
BP	GO:0001829	trophectodermal cell differentiation	2/423	15/17381	0.0503414373476637	0.560523857784732	0.538216507885561	CUL3/CNOT2	2
BP	GO:0006086	acetyl-CoA biosynthetic process from pyruvate	2/423	15/17381	0.0503414373476637	0.560523857784732	0.538216507885561	PDHX/PDK1	2
BP	GO:0006999	nuclear pore organization	2/423	15/17381	0.0503414373476637	0.560523857784732	0.538216507885561	NUP54/NUP98	2
BP	GO:1903358	regulation of Golgi organization	2/423	15/17381	0.0503414373476637	0.560523857784732	0.538216507885561	USP6NL/DNM2	2
BP	GO:0010565	regulation of cellular ketone metabolic process	8/423	166/17381	0.0504620733679301	0.560523857784732	0.538216507885561	PSMB1/PDHX/PPARG/PRKAG2/NCOR2/SCAP/PDK1/ACACB	8
BP	GO:0002028	regulation of sodium ion transport	5/423	83/17381	0.0517964742353018	0.560523857784732	0.538216507885561	NEDD4L/DLG1/STK39/DNM2/SLMAP	5
BP	GO:0043112	receptor metabolic process	8/423	167/17381	0.0519320057972883	0.560523857784732	0.538216507885561	PPARG/DNM2/SCAP/ECE1/NRG1/ATXN2/PICALM/ITCH	8
BP	GO:0006650	glycerophospholipid metabolic process	14/423	354/17381	0.0519991943965272	0.560523857784732	0.538216507885561	FGFR2/FAM126A/DGKH/TAMM41/ETNK1/LPIN1/PIKFYVE/EFR3A/LDLR/MTM1/PI4K2B/NRG1/PLA2G4A/PLD1	14
BP	GO:0009161	ribonucleoside monophosphate metabolic process	13/423	322/17381	0.0523025976316312	0.560523857784732	0.538216507885561	DLG1/PRKAG2/TJP2/NDUFS4/NUP54/UQCRC2/OGDH/STAT3/GMPS/NUP98/CMPK1/NT5C2/NDUFS3	13
BP	GO:0006891	intra-Golgi vesicle-mediated transport	3/423	35/17381	0.0527710381529385	0.560523857784732	0.538216507885561	NAPG/GOSR1/TRAPPC10	3
BP	GO:0031641	regulation of myelination	3/423	35/17381	0.0527710381529385	0.560523857784732	0.538216507885561	DLG1/NRG1/TNFRSF21	3
BP	GO:0072348	sulfur compound transport	3/423	35/17381	0.0527710381529385	0.560523857784732	0.538216507885561	SLC33A1/ABCC1/SLC26A3	3
BP	GO:0090207	regulation of triglyceride metabolic process	3/423	35/17381	0.0527710381529385	0.560523857784732	0.538216507885561	C3/TBL1XR1/LDLR	3
BP	GO:0035265	organ growth	8/423	168/17381	0.053429259829287	0.560523857784732	0.538216507885561	FGFR2/STK4/ZFPM2/C3orf58/TGFBR2/PTK2/STK3/ACACB	8
BP	GO:0009108	coenzyme biosynthetic process	7/423	139/17381	0.0536266396851696	0.560523857784732	0.538216507885561	PDHX/GPHN/CBR4/PANK3/PDK1/PCBD2/ACACB	7
BP	GO:0046834	lipid phosphorylation	6/423	111/17381	0.0539832717912173	0.560523857784732	0.538216507885561	FGFR2/FAM126A/PIKFYVE/EFR3A/PI4K2B/NRG1	6
BP	GO:0006631	fatty acid metabolic process	14/423	356/17381	0.0539967319210789	0.560523857784732	0.538216507885561	C3/PDHX/CYP2C19/PPARG/PRKAG2/LPIN1/CES2/CBR4/DAGLB/PTGR1/SCAP/PDK1/PLA2G4A/ACACB	14
BP	GO:0051403	stress-activated MAPK cascade	11/423	260/17381	0.0540075497959393	0.560523857784732	0.538216507885561	DLG1/AXIN1/ZNF675/FOXO1/MAP3K5/SPAG9/MAP4K5/MAP3K21/STK3/ITCH/SH3RF1	11
BP	GO:0019362	pyridine nucleotide metabolic process	8/423	169/17381	0.0549539440480101	0.560523857784732	0.538216507885561	PDHX/PRKAG2/NUP54/OGDH/STAT3/NNT/NUP98/PGLS	8
BP	GO:0046496	nicotinamide nucleotide metabolic process	8/423	169/17381	0.0549539440480101	0.560523857784732	0.538216507885561	PDHX/PRKAG2/NUP54/OGDH/STAT3/NNT/NUP98/PGLS	8
BP	GO:0007254	JNK cascade	9/423	199/17381	0.0549757521092309	0.560523857784732	0.538216507885561	AXIN1/ZNF675/MAP3K5/SPAG9/MAP4K5/MAP3K21/STK3/ITCH/SH3RF1	9
BP	GO:1901016	regulation of potassium ion transmembrane transporter activity	4/423	59/17381	0.0552751709020888	0.560523857784732	0.538216507885561	NEDD4L/DLG1/STK39/DNM2	4
BP	GO:0009991	response to extracellular stimulus	17/423	457/17381	0.0557425844594714	0.560523857784732	0.538216507885561	KANK2/OMA1/FOXO1/TBL1XR1/PPARG/WDR59/KIAA1324/MAP3K5/TGFBR2/NCOA1/LDLR/VDR/TRIM24/ATG7/SLC22A3/ACACB/RPTOR	17
BP	GO:0051493	regulation of cytoskeleton organization	17/423	457/17381	0.0557425844594714	0.560523857784732	0.538216507885561	CD2AP/NOX4/KANK1/DLG1/VIL1/PTK2/TMOD3/PLEKHG2/SPICE1/VASP/TBCD/CELSR1/EML2/HCLS1/CEP85/ARFGEF1/RICTOR	17
BP	GO:0050684	regulation of mRNA processing	6/423	112/17381	0.0559264622109846	0.560523857784732	0.538216507885561	RBM5/SAFB/CDC73/SUPT5H/NUP98/TRA2B	6
BP	GO:0001501	skeletal system development	18/423	491/17381	0.0560686109138451	0.560523857784732	0.538216507885561	ANKRD11/FGFR2/DLG1/PAPSS1/AXIN1/GNAQ/TJP2/TGFBR2/DYM/VDR/BBX/ASXL1/USP1/SOX5/ZEB1/PCSK5/ABI1/WWOX	18
BP	GO:0001558	regulation of cell growth	15/423	391/17381	0.0562233963330036	0.560523857784732	0.538216507885561	NEDD4L/CRIM1/PPARG/MAP2K5/DNM2/LTBP4/CDC73/DDR1/GOLGA4/RAB21/NRG1/ITCH/NDUFS3/RPTOR/LPAR3	15
BP	GO:0006903	vesicle targeting	5/423	85/17381	0.0563101653622518	0.560523857784732	0.538216507885561	CUL3/SEC16A/RAB1A/GOSR1/TRAPPC10	5
BP	GO:0006040	amino sugar metabolic process	3/423	36/17381	0.0565672024382452	0.560523857784732	0.538216507885561	LARGE1/SLC35A3/GFPT1	3
BP	GO:0010464	regulation of mesenchymal cell proliferation	3/423	36/17381	0.0565672024382452	0.560523857784732	0.538216507885561	FGFR2/TGFBR2/ZEB1	3
BP	GO:0032008	positive regulation of TOR signaling	3/423	36/17381	0.0565672024382452	0.560523857784732	0.538216507885561	WDR59/RICTOR/RPTOR	3
BP	GO:0033280	response to vitamin D	3/423	36/17381	0.0565672024382452	0.560523857784732	0.538216507885561	KANK2/VDR/TRIM24	3
BP	GO:0046460	neutral lipid biosynthetic process	3/423	36/17381	0.0565672024382452	0.560523857784732	0.538216507885561	C3/LPIN1/LDLR	3
BP	GO:0046463	acylglycerol biosynthetic process	3/423	36/17381	0.0565672024382452	0.560523857784732	0.538216507885561	C3/LPIN1/LDLR	3
BP	GO:0007100	mitotic centrosome separation	2/423	16/17381	0.0566286902243575	0.560523857784732	0.538216507885561	NDE1/CEP85	2
BP	GO:0016446	somatic hypermutation of immunoglobulin genes	2/423	16/17381	0.0566286902243575	0.560523857784732	0.538216507885561	PMS2P1/POLL	2
BP	GO:0030033	microvillus assembly	2/423	16/17381	0.0566286902243575	0.560523857784732	0.538216507885561	RAPGEF2/PLD1	2
BP	GO:0030252	growth hormone secretion	2/423	16/17381	0.0566286902243575	0.560523857784732	0.538216507885561	LTBP4/RAB1A	2
BP	GO:0033866	nucleoside bisphosphate biosynthetic process	2/423	16/17381	0.0566286902243575	0.560523857784732	0.538216507885561	PAPSS1/PANK3	2
BP	GO:0034030	ribonucleoside bisphosphate biosynthetic process	2/423	16/17381	0.0566286902243575	0.560523857784732	0.538216507885561	PAPSS1/PANK3	2
BP	GO:0034033	purine nucleoside bisphosphate biosynthetic process	2/423	16/17381	0.0566286902243575	0.560523857784732	0.538216507885561	PAPSS1/PANK3	2
BP	GO:0046931	pore complex assembly	2/423	16/17381	0.0566286902243575	0.560523857784732	0.538216507885561	CCT3/NUP98	2
BP	GO:0048385	regulation of retinoic acid receptor signaling pathway	2/423	16/17381	0.0566286902243575	0.560523857784732	0.538216507885561	CTBP2/ASXL1	2
BP	GO:0071732	cellular response to nitric oxide	2/423	16/17381	0.0566286902243575	0.560523857784732	0.538216507885561	FOXO1/DNM2	2
BP	GO:0072531	pyrimidine-containing compound transmembrane transport	2/423	16/17381	0.0566286902243575	0.560523857784732	0.538216507885561	SLC35A3/SLC35D2	2
BP	GO:1902001	fatty acid transmembrane transport	2/423	16/17381	0.0566286902243575	0.560523857784732	0.538216507885561	PRKAG2/ACACB	2
BP	GO:0032956	regulation of actin cytoskeleton organization	12/423	294/17381	0.0567572871307465	0.560523857784732	0.538216507885561	CD2AP/NOX4/KANK1/DLG1/VIL1/TMOD3/PLEKHG2/VASP/CELSR1/HCLS1/ARFGEF1/RICTOR	12
BP	GO:0042180	cellular ketone metabolic process	10/423	231/17381	0.0567787986065994	0.560523857784732	0.538216507885561	PSMB1/PDHX/PPARG/PRKAG2/NMT1/NCOR2/CBR4/SCAP/PDK1/ACACB	10
BP	GO:0045727	positive regulation of translation	6/423	113/17381	0.0579113404325286	0.569460682028775	0.546797670434512	DNAJC3/RBMS3/NCOR2/EIF3E/PABPC1/LARP4B	6
BP	GO:0017157	regulation of exocytosis	8/423	171/17381	0.0580859992482698	0.569460682028775	0.546797670434512	UNC13B/ABR/STX1A/HGS/STXBP3/STXBP5/RAB21/RPH3AL	8
BP	GO:0071242	cellular response to ammonium ion	4/423	60/17381	0.0581358961288303	0.569460682028775	0.546797670434512	GNAQ/DNM2/ATG7/SIN3A	4
BP	GO:0048588	developmental cell growth	9/423	202/17381	0.0592993058267577	0.577443375853195	0.554462674401834	NEDD4L/TGFBR2/DNM2/DDR1/GOLGA4/RAB21/NRG1/AUTS2/LPAR3	9
BP	GO:0006644	phospholipid metabolic process	17/423	461/17381	0.0594585942773973	0.577443375853195	0.554462674401834	FGFR2/FAM126A/DGKH/TAMM41/ETNK1/LPIN1/PIKFYVE/PTK2/EFR3A/LDLR/MTM1/VAV2/PI4K2B/NRG1/PLA2G4A/PLD1/DHDDS	17
BP	GO:0071900	regulation of protein serine/threonine kinase activity	18/423	495/17381	0.0596605467878748	0.577443375853195	0.554462674401834	NOX4/AXIN1/STK4/ZNF675/PRKAG2/HGS/MAP2K5/MAP3K5/SPAG9/MAP4K5/MAP3K21/STK3/STK38/NRG1/RAPGEF2/CCNG1/RPTOR/LPAR3	18
BP	GO:0051648	vesicle localization	11/423	265/17381	0.0602239713633552	0.577443375853195	0.554462674401834	CUL3/UNC13B/STX1A/NDE1/DCTN2/SEC16A/DNM2/RAB1A/GOSR1/KIF13A/TRAPPC10	11
BP	GO:0009112	nucleobase metabolic process	3/423	37/17381	0.0604893412119847	0.577443375853195	0.554462674401834	GDA/GMPS/CMPK1	3
BP	GO:0047496	vesicle transport along microtubule	3/423	37/17381	0.0604893412119847	0.577443375853195	0.554462674401834	NDE1/RAB1A/KIF13A	3
BP	GO:0048286	lung alveolus development	3/423	37/17381	0.0604893412119847	0.577443375853195	0.554462674401834	FGFR2/STK40/ASXL1	3
BP	GO:0071867	response to monoamine	3/423	37/17381	0.0604893412119847	0.577443375853195	0.554462674401834	PDE4D/DNM2/SIN3A	3
BP	GO:0071869	response to catecholamine	3/423	37/17381	0.0604893412119847	0.577443375853195	0.554462674401834	PDE4D/DNM2/SIN3A	3
BP	GO:2000785	regulation of autophagosome assembly	3/423	37/17381	0.0604893412119847	0.577443375853195	0.554462674401834	PIKFYVE/KIAA1324/MTM1	3
BP	GO:1990138	neuron projection extension	7/423	143/17381	0.06063079085261	0.577443375853195	0.554462674401834	NEDD4L/DNM2/DDR1/GOLGA4/RAB21/NRG1/AUTS2	7
BP	GO:0110053	regulation of actin filament organization	10/423	234/17381	0.0608541284591162	0.578114220361604	0.555106821093604	NOX4/KANK1/DLG1/VIL1/TMOD3/PLEKHG2/VASP/HCLS1/ARFGEF1/RICTOR	10
BP	GO:0015931	nucleobase-containing compound transport	10/423	235/17381	0.0622537121860781	0.582573732978119	0.559388857039083	AGFG1/UPF2/SLC35A3/NUP54/LRPPRC/SLC28A2/SENP2/SLC35D2/NUP98/ATXN2	10
BP	GO:0044272	sulfur compound biosynthetic process	9/423	204/17381	0.0622997697451844	0.582573732978119	0.559388857039083	PDHX/PAPSS1/MTHFD2L/B4GALT6/NDST4/CBR4/SLC35D2/PDK1/ACACB	9
BP	GO:0051961	negative regulation of nervous system development	11/423	267/17381	0.0628372359317875	0.582573732978119	0.559388857039083	ASAP1/KANK1/PTK2/LDLR/HOOK3/STAT3/EIF4ENIF1/IFT122/NRG1/TNFRSF21/RAPGEF2	11
BP	GO:0072524	pyridine-containing compound metabolic process	8/423	174/17381	0.0629920827393752	0.582573732978119	0.559388857039083	PDHX/PRKAG2/NUP54/OGDH/STAT3/NNT/NUP98/PGLS	8
BP	GO:0002566	somatic diversification of immune receptors via somatic mutation	2/423	17/17381	0.0631725021214041	0.582573732978119	0.559388857039083	PMS2P1/POLL	2
BP	GO:0006450	regulation of translational fidelity	2/423	17/17381	0.0631725021214041	0.582573732978119	0.559388857039083	TARS2/IARS	2
BP	GO:0046337	phosphatidylethanolamine metabolic process	2/423	17/17381	0.0631725021214041	0.582573732978119	0.559388857039083	ETNK1/LPIN1	2
BP	GO:0051299	centrosome separation	2/423	17/17381	0.0631725021214041	0.582573732978119	0.559388857039083	NDE1/CEP85	2
BP	GO:0051590	positive regulation of neurotransmitter transport	2/423	17/17381	0.0631725021214041	0.582573732978119	0.559388857039083	UNC13B/STX1A	2
BP	GO:0072488	ammonium transmembrane transport	2/423	17/17381	0.0631725021214041	0.582573732978119	0.559388857039083	SLC12A2/SLC22A3	2
BP	GO:1902043	positive regulation of extrinsic apoptotic signaling pathway via death domain receptors	2/423	17/17381	0.0631725021214041	0.582573732978119	0.559388857039083	STK4/STK3	2
BP	GO:1904683	regulation of metalloendopeptidase activity	2/423	17/17381	0.0631725021214041	0.582573732978119	0.559388857039083	STAT3/PICALM	2
BP	GO:0045931	positive regulation of mitotic cell cycle	7/423	145/17381	0.0643336397466055	0.589580155954948	0.566116443126607	CUL3/PHIP/SLF1/TMOD3/UBE2E2/SIN3A/RPTOR	7
BP	GO:0019048	modulation by virus of host morphology or physiology	3/423	38/17381	0.0645351968960423	0.589580155954948	0.566116443126607	VAPA/ATG7/KPNA5	3
BP	GO:0060412	ventricular septum morphogenesis	3/423	38/17381	0.0645351968960423	0.589580155954948	0.566116443126607	FGFR2/ZFPM2/TGFBR2	3
BP	GO:0042176	regulation of protein catabolic process	15/423	399/17381	0.0645559863965482	0.589580155954948	0.566116443126607	NEDD4L/PSMB1/SMARCC1/AXIN1/FOXO1/RNF114/HGS/UBQLN1/PTK2/LDLR/MTM1/ATG7/USP14/NRG1/ITCH	15
BP	GO:0045017	glycerolipid biosynthetic process	11/423	269/17381	0.0655236525173931	0.596975735345213	0.573217698243472	C3/FGFR2/TAMM41/ETNK1/LPIN1/PIKFYVE/LDLR/MTM1/PI4K2B/PLA2G4A/PLD1	11
BP	GO:0051262	protein tetramerization	7/423	146/17381	0.0662354519370668	0.599428897806074	0.575573231401648	CPSF6/GLS/NUP54/CBR4/VASP/PCBD2/ACACB	7
BP	GO:1901657	glycosyl compound metabolic process	7/423	146/17381	0.0662354519370668	0.599428897806074	0.575573231401648	DLG1/GPHN/TJP2/CBR4/GMPS/CMPK1/NT5C2	7
BP	GO:0006165	nucleoside diphosphate phosphorylation	6/423	117/17381	0.0662685213654956	0.599428897806074	0.575573231401648	PRKAG2/NUP54/OGDH/STAT3/NUP98/CMPK1	6
BP	GO:0015909	long-chain fatty acid transport	4/423	63/17381	0.0671823559617596	0.602045487885159	0.578085688196081	PPARG/PRKAG2/PLA2G4A/ACACB	4
BP	GO:0060038	cardiac muscle cell proliferation	4/423	63/17381	0.0671823559617596	0.602045487885159	0.578085688196081	FGFR2/ZFPM2/C3orf58/TGFBR2	4
BP	GO:0035107	appendage morphogenesis	7/423	147/17381	0.0681708991448996	0.602045487885159	0.578085688196081	FGFR2/LMBR1/GNAQ/CREBBP/IFT122/ECE1/PCSK5	7
BP	GO:0035108	limb morphogenesis	7/423	147/17381	0.0681708991448996	0.602045487885159	0.578085688196081	FGFR2/LMBR1/GNAQ/CREBBP/IFT122/ECE1/PCSK5	7
BP	GO:0061387	regulation of extent of cell growth	5/423	90/17381	0.0685530603896361	0.602045487885159	0.578085688196081	DNM2/GOLGA4/RAB21/NRG1/LPAR3	5
BP	GO:0000413	protein peptidyl-prolyl isomerization	3/423	39/17381	0.0687023994788483	0.602045487885159	0.578085688196081	PPIG/FKBP3/PTPA	3
BP	GO:0001659	temperature homeostasis	3/423	39/17381	0.0687023994788483	0.602045487885159	0.578085688196081	FOXO1/STAT3/FTO	3
BP	GO:0006904	vesicle docking involved in exocytosis	3/423	39/17381	0.0687023994788483	0.602045487885159	0.578085688196081	UNC13B/STX1A/STXBP3	3
BP	GO:0051646	mitochondrion localization	3/423	39/17381	0.0687023994788483	0.602045487885159	0.578085688196081	MTM1/LRPPRC/KIF1B	3
BP	GO:0061028	establishment of endothelial barrier	3/423	39/17381	0.0687023994788483	0.602045487885159	0.578085688196081	PDE4D/TJP2/RAPGEF2	3
BP	GO:0097035	regulation of membrane lipid distribution	3/423	39/17381	0.0687023994788483	0.602045487885159	0.578085688196081	ATP9A/ATP10B/ABCC1	3
BP	GO:0010498	proteasomal protein catabolic process	16/423	437/17381	0.0694020724026836	0.602045487885159	0.578085688196081	CD2AP/NEDD4L/PSMB1/CUL3/SMARCC1/RNF145/AXIN1/TBL1XR1/RNF114/UBQLN1/RNF38/MTM1/CRBN/USP14/UBE2I/ITCH	16
BP	GO:0009123	nucleoside monophosphate metabolic process	13/423	337/17381	0.0695636444170385	0.602045487885159	0.578085688196081	DLG1/PRKAG2/TJP2/NDUFS4/NUP54/UQCRC2/OGDH/STAT3/GMPS/NUP98/CMPK1/NT5C2/NDUFS3	13
BP	GO:0006198	cAMP catabolic process	2/423	18/17381	0.069956727690535	0.602045487885159	0.578085688196081	PDE7B/PDE4D	2
BP	GO:0006349	regulation of gene expression by genetic imprinting	2/423	18/17381	0.069956727690535	0.602045487885159	0.578085688196081	ARID4A/EED	2
BP	GO:0009084	glutamine family amino acid biosynthetic process	2/423	18/17381	0.069956727690535	0.602045487885159	0.578085688196081	OAT/GLS	2
BP	GO:0010866	regulation of triglyceride biosynthetic process	2/423	18/17381	0.069956727690535	0.602045487885159	0.578085688196081	C3/LDLR	2
BP	GO:0032042	mitochondrial DNA metabolic process	2/423	18/17381	0.069956727690535	0.602045487885159	0.578085688196081	RRM2B/ATG7	2
BP	GO:0046112	nucleobase biosynthetic process	2/423	18/17381	0.069956727690535	0.602045487885159	0.578085688196081	GMPS/CMPK1	2
BP	GO:0048261	negative regulation of receptor-mediated endocytosis	2/423	18/17381	0.069956727690535	0.602045487885159	0.578085688196081	ATXN2/PICALM	2
BP	GO:0097320	plasma membrane tubulation	2/423	18/17381	0.069956727690535	0.602045487885159	0.578085688196081	ASAP1/DNM2	2
BP	GO:0048207	vesicle targeting, rough ER to cis-Golgi	4/423	64/17381	0.0703507571800065	0.602045487885159	0.578085688196081	CUL3/SEC16A/RAB1A/TRAPPC10	4
BP	GO:0048208	COPII vesicle coating	4/423	64/17381	0.0703507571800065	0.602045487885159	0.578085688196081	CUL3/SEC16A/RAB1A/TRAPPC10	4
BP	GO:0003231	cardiac ventricle development	6/423	119/17381	0.070697751023806	0.602045487885159	0.578085688196081	FGFR2/ZFPM2/LTBP1/TGFBR2/DNM2/NRG1	6
BP	GO:0022612	gland morphogenesis	6/423	119/17381	0.070697751023806	0.602045487885159	0.578085688196081	FGFR2/CUL3/ETV5/TGFBR2/VDR/DDR1	6
BP	GO:0031123	RNA 3'-end processing	6/423	119/17381	0.070697751023806	0.602045487885159	0.578085688196081	CPSF6/INTS2/CDC73/SUPT5H/PABPC1/ZCCHC6	6
BP	GO:0001892	embryonic placenta development	5/423	91/17381	0.0711650594977221	0.603307376593918	0.579297357110323	FGFR2/STK4/NCOA1/BIRC6/STK3	5
BP	GO:0006900	vesicle budding from membrane	5/423	91/17381	0.0711650594977221	0.603307376593918	0.579297357110323	VAPA/CUL3/SEC16A/RAB1A/TRAPPC10	5
BP	GO:0034504	protein localization to nucleus	14/423	372/17381	0.0718894838216284	0.608085320647824	0.583885151773923	CD2AP/KANK1/GNAQ/PIKFYVE/CCT3/NUP54/STAT3/CDH1/UBR5/NUP98/SIN3A/KPNA5/HCLS1/KAT7	14
BP	GO:0051098	regulation of binding	13/423	339/17381	0.0721171122861747	0.608649110611667	0.584426504405584	CTBP2/STK4/ZNF675/SP100/PPARG/SPAG9/PTPRF/EIF3E/CRBN/STK3/SIN3A/NRG1/RAPGEF2	13
BP	GO:0000289	nuclear-transcribed mRNA poly(A) tail shortening	3/423	40/17381	0.072988476838521	0.61296354418118	0.588569235061983	CNOT2/PABPC1/ZCCHC6	3
BP	GO:0046825	regulation of protein export from nucleus	3/423	40/17381	0.072988476838521	0.61296354418118	0.588569235061983	RANGAP1/SP100/CTDSPL2	3
BP	GO:0007266	Rho protein signal transduction	8/423	180/17381	0.0735592159374652	0.61296354418118	0.588569235061983	CUL3/KANK1/ABR/CCDC125/PLEKHG2/RASGRF2/CELSR1/VAV2	8
BP	GO:0017158	regulation of calcium ion-dependent exocytosis	4/423	65/17381	0.0735945488888077	0.61296354418118	0.588569235061983	UNC13B/STX1A/STXBP3/RPH3AL	4
BP	GO:1903313	positive regulation of mRNA metabolic process	4/423	65/17381	0.0735945488888077	0.61296354418118	0.588569235061983	CDC73/NUP98/PABPC1/TRA2B	4
BP	GO:0046486	glycerolipid metabolic process	16/423	441/17381	0.0738869322431258	0.61296354418118	0.588569235061983	C3/FGFR2/FAM126A/DGKH/TAMM41/ETNK1/TBL1XR1/LPIN1/PIKFYVE/EFR3A/LDLR/MTM1/PI4K2B/NRG1/PLA2G4A/PLD1	16
BP	GO:0048704	embryonic skeletal system morphogenesis	5/423	93/17381	0.0765509367553888	0.61296354418118	0.588569235061983	FGFR2/DLG1/AXIN1/TGFBR2/ZEB1	5
BP	GO:0006901	vesicle coating	4/423	66/17381	0.0769130093959043	0.61296354418118	0.588569235061983	CUL3/SEC16A/RAB1A/TRAPPC10	4
BP	GO:0009166	nucleotide catabolic process	4/423	66/17381	0.0769130093959043	0.61296354418118	0.588569235061983	GDA/PDE7B/PDE4D/NT5C2	4
BP	GO:0061180	mammary gland epithelium development	4/423	66/17381	0.0769130093959043	0.61296354418118	0.588569235061983	FGFR2/ETV5/VDR/DDR1	4
BP	GO:0001991	regulation of systemic arterial blood pressure by circulatory renin-angiotensin	2/423	19/17381	0.0769658522070352	0.61296354418118	0.588569235061983	ECE1/PCSK5	2
BP	GO:0007097	nuclear migration	2/423	19/17381	0.0769658522070352	0.61296354418118	0.588569235061983	PTK2/HOOK3	2
BP	GO:0008356	asymmetric cell division	2/423	19/17381	0.0769658522070352	0.61296354418118	0.588569235061983	ETV5/SOX5	2
BP	GO:0010592	positive regulation of lamellipodium assembly	2/423	19/17381	0.0769658522070352	0.61296354418118	0.588569235061983	DNM2/AUTS2	2
BP	GO:0030828	positive regulation of cGMP biosynthetic process	2/423	19/17381	0.0769658522070352	0.61296354418118	0.588569235061983	GUCY1A2/GUCY1A3	2
BP	GO:0032674	regulation of interleukin-5 production	2/423	19/17381	0.0769658522070352	0.61296354418118	0.588569235061983	PDE4D/TNFRSF21	2
BP	GO:0034643	establishment of mitochondrion localization, microtubule-mediated	2/423	19/17381	0.0769658522070352	0.61296354418118	0.588569235061983	LRPPRC/KIF1B	2
BP	GO:0043011	myeloid dendritic cell differentiation	2/423	19/17381	0.0769658522070352	0.61296354418118	0.588569235061983	TGFBR2/RELB	2
BP	GO:0047497	mitochondrion transport along microtubule	2/423	19/17381	0.0769658522070352	0.61296354418118	0.588569235061983	LRPPRC/KIF1B	2
BP	GO:0048026	positive regulation of mRNA splicing, via spliceosome	2/423	19/17381	0.0769658522070352	0.61296354418118	0.588569235061983	NUP98/TRA2B	2
BP	GO:0060294	cilium movement involved in cell motility	2/423	19/17381	0.0769658522070352	0.61296354418118	0.588569235061983	TTLL1/SPAG16	2
BP	GO:0071625	vocalization behavior	2/423	19/17381	0.0769658522070352	0.61296354418118	0.588569235061983	MYH14/AUTS2	2
BP	GO:0071731	response to nitric oxide	2/423	19/17381	0.0769658522070352	0.61296354418118	0.588569235061983	FOXO1/DNM2	2
BP	GO:2000505	regulation of energy homeostasis	2/423	19/17381	0.0769658522070352	0.61296354418118	0.588569235061983	FOXO1/NR1D2	2
BP	GO:0031122	cytoplasmic microtubule organization	3/423	41/17381	0.0773908645477845	0.61296354418118	0.588569235061983	DLG1/AXIN1/HOOK3	3
BP	GO:0044088	regulation of vacuole organization	3/423	41/17381	0.0773908645477845	0.61296354418118	0.588569235061983	PIKFYVE/KIAA1324/MTM1	3
BP	GO:0048871	multicellular organismal homeostasis	13/423	343/17381	0.0774054796452262	0.61296354418118	0.588569235061983	ANKRD11/NOX4/OMA1/ZNF675/FOXO1/STK39/STAT3/IL20RB/PRR4/TUB/FTO/NR1D2/ACACB	13
BP	GO:0009167	purine ribonucleoside monophosphate metabolic process	12/423	310/17381	0.0774851470582517	0.61296354418118	0.588569235061983	DLG1/PRKAG2/TJP2/NDUFS4/NUP54/UQCRC2/OGDH/STAT3/GMPS/NUP98/NT5C2/NDUFS3	12
BP	GO:0009116	nucleoside metabolic process	6/423	122/17381	0.0776539374934634	0.61296354418118	0.588569235061983	DLG1/GPHN/TJP2/GMPS/CMPK1/NT5C2	6
BP	GO:0048706	embryonic skeletal system development	6/423	122/17381	0.0776539374934634	0.61296354418118	0.588569235061983	FGFR2/DLG1/AXIN1/TGFBR2/ZEB1/PCSK5	6
BP	GO:0051494	negative regulation of cytoskeleton organization	6/423	122/17381	0.0776539374934634	0.61296354418118	0.588569235061983	KANK1/VIL1/TMOD3/TBCD/EML2/ARFGEF1	6
BP	GO:0042787	protein ubiquitination involved in ubiquitin-dependent protein catabolic process	9/423	214/17381	0.0787372011719635	0.620219495064988	0.595536418513382	NEDD4L/PSMB1/CUL3/RNF145/AXIN1/PTK2/AREL1/CACUL1/ITCH	9
BP	GO:0009126	purine nucleoside monophosphate metabolic process	12/423	311/17381	0.0789218508344828	0.620381534314302	0.595692009034098	DLG1/PRKAG2/TJP2/NDUFS4/NUP54/UQCRC2/OGDH/STAT3/GMPS/NUP98/NT5C2/NDUFS3	12
BP	GO:0022600	digestive system process	5/423	94/17381	0.0793242959057227	0.622251375144269	0.597487435201654	VIL1/STK39/TJP2/LDLR/VDR	5
BP	GO:0002683	negative regulation of immune system process	15/423	412/17381	0.0798011118306607	0.62347964525375	0.598666823446925	DLG1/ZNF675/PPARG/ABR/UBQLN1/TJP2/LDLR/IL20RB/CDC73/ELF1/MARCH7/TNFRSF21/PAG1/ITCH/DLG5	15
BP	GO:0046330	positive regulation of JNK cascade	6/423	123/17381	0.0800556095832684	0.62347964525375	0.598666823446925	AXIN1/MAP3K5/SPAG9/MAP4K5/MAP3K21/STK3	6
BP	GO:0046939	nucleotide phosphorylation	6/423	123/17381	0.0800556095832684	0.62347964525375	0.598666823446925	PRKAG2/NUP54/OGDH/STAT3/NUP98/CMPK1	6
BP	GO:0006110	regulation of glycolytic process	4/423	67/17381	0.0803053655748681	0.62347964525375	0.598666823446925	PRKAG2/NUP54/STAT3/NUP98	4
BP	GO:0040014	regulation of multicellular organism growth	4/423	67/17381	0.0803053655748681	0.62347964525375	0.598666823446925	FGFR2/VIL1/STAT3/FTO	4
BP	GO:0007059	chromosome segregation	13/423	346/17381	0.0815314545510806	0.628854643595897	0.603827911235471	CUL3/RANGAP1/NDE1/SETDB2/SLF1/DDX3Y/SPICE1/SPC24/NUP98/UBE2I/CEP85/DIS3L2/CENPI	13
BP	GO:0007595	lactation	3/423	42/17381	0.0819069151816683	0.628854643595897	0.603827911235471	NCOA1/VDR/DDR1	3
BP	GO:0010799	regulation of peptidyl-threonine phosphorylation	3/423	42/17381	0.0819069151816683	0.628854643595897	0.603827911235471	AXIN1/PRKAG2/RPTOR	3
BP	GO:0031648	protein destabilization	3/423	42/17381	0.0819069151816683	0.628854643595897	0.603827911235471	CDC73/SENP2/CREBBP	3
BP	GO:0046473	phosphatidic acid metabolic process	3/423	42/17381	0.0819069151816683	0.628854643595897	0.603827911235471	DGKH/PLA2G4A/PLD1	3
BP	GO:0010876	lipid localization	14/423	380/17381	0.0821475188789638	0.628854643595897	0.603827911235471	PRELID2/C3/ATP9A/PPARG/PRKAG2/ATP10B/NCOA1/PLTP/ABCC1/LDLR/LDAH/FTO/PLA2G4A/ACACB	14
BP	GO:0046822	regulation of nucleocytoplasmic transport	9/423	216/17381	0.0823137331395576	0.628854643595897	0.603827911235471	KANK1/RANGAP1/SP100/GNAQ/NUP54/CDH1/UBR5/CTDSPL2/HCLS1	9
BP	GO:0031647	regulation of protein stability	10/423	248/17381	0.082348087759355	0.628854643595897	0.603827911235471	USP7/STK4/GNAQ/CCT3/NAPG/CDC73/SENP2/CREBBP/TRIM24/STK3	10
BP	GO:0046434	organophosphate catabolic process	6/423	124/17381	0.0824985576037991	0.628854643595897	0.603827911235471	GDA/PDE7B/PDE4D/LDLR/PLA2G4A/NT5C2	6
BP	GO:0050770	regulation of axonogenesis	7/423	154/17381	0.0826608722208836	0.628854643595897	0.603827911235471	KIF13B/DNM2/PTK2/GOLGA4/RAB21/NRG1/LPAR3	7
BP	GO:0060348	bone development	8/423	185/17381	0.0831380762032892	0.630303710249274	0.605219308912915	ANKRD11/FGFR2/TJP2/TGFBR2/DYM/BBX/ASXL1/ABI1	8
BP	GO:0003351	epithelial cilium movement	2/423	20/17381	0.0841849705569646	0.630303710249274	0.605219308912915	TTLL1/CCDC40	2
BP	GO:0006085	acetyl-CoA biosynthetic process	2/423	20/17381	0.0841849705569646	0.630303710249274	0.605219308912915	PDHX/PDK1	2
BP	GO:0010869	regulation of receptor biosynthetic process	2/423	20/17381	0.0841849705569646	0.630303710249274	0.605219308912915	PPARG/SCAP	2
BP	GO:0032634	interleukin-5 production	2/423	20/17381	0.0841849705569646	0.630303710249274	0.605219308912915	PDE4D/TNFRSF21	2
BP	GO:0035357	peroxisome proliferator activated receptor signaling pathway	2/423	20/17381	0.0841849705569646	0.630303710249274	0.605219308912915	PPARG/ASXL1	2
BP	GO:0046716	muscle cell cellular homeostasis	2/423	20/17381	0.0841849705569646	0.630303710249274	0.605219308912915	LARGE1/MTM1	2
BP	GO:0051654	establishment of mitochondrion localization	2/423	20/17381	0.0841849705569646	0.630303710249274	0.605219308912915	LRPPRC/KIF1B	2
BP	GO:0001701	in utero embryonic development	12/423	315/17381	0.0848370601476542	0.631643469639486	0.606505749463826	ANKRD11/FGFR2/CUL3/STK4/ZFPM2/TGFBR2/NCOA1/NMT1/BIRC6/CNOT2/STK3/SIN3A	12
BP	GO:0019827	stem cell population maintenance	7/423	155/17381	0.0848650839928218	0.631643469639486	0.606505749463826	FOXO1/HOOK3/STAT3/EIF4ENIF1/CDC73/CNOT2/DIS3L2	7
BP	GO:0042129	regulation of T cell proliferation	7/423	155/17381	0.0848650839928218	0.631643469639486	0.606505749463826	DLG1/TGFBR2/IL20RB/MARCH7/TNFRSF21/ITCH/DLG5	7
BP	GO:0006733	oxidoreduction coenzyme metabolic process	8/423	186/17381	0.0851381844338003	0.632431189281334	0.607262119971414	PDHX/PRKAG2/NUP54/OGDH/STAT3/NNT/NUP98/PGLS	8
BP	GO:0007528	neuromuscular junction development	3/423	43/17381	0.0865339071482416	0.636813226959563	0.611469764273871	UNC13B/ETV5/PDZRN3	3
BP	GO:0014047	glutamate secretion	3/423	43/17381	0.0865339071482416	0.636813226959563	0.611469764273871	GLS/UNC13B/STX1A	3
BP	GO:0032784	regulation of DNA-templated transcription, elongation	3/423	43/17381	0.0865339071482416	0.636813226959563	0.611469764273871	AXIN1/CDC73/SUPT5H	3
BP	GO:0043268	positive regulation of potassium ion transport	3/423	43/17381	0.0865339071482416	0.636813226959563	0.611469764273871	DLG1/STK39/DNM2	3
BP	GO:0016049	cell growth	17/423	486/17381	0.0865702191635058	0.636813226959563	0.611469764273871	NEDD4L/CRIM1/PPARG/MAP2K5/TGFBR2/DNM2/LTBP4/CDC73/DDR1/GOLGA4/RAB21/NRG1/AUTS2/ITCH/NDUFS3/RPTOR/LPAR3	17
BP	GO:0003205	cardiac chamber development	7/423	156/17381	0.087102681748662	0.638516762258446	0.613105503425544	FGFR2/ZFPM2/LTBP1/TGFBR2/DNM2/PCSK5/NRG1	7
BP	GO:0071902	positive regulation of protein serine/threonine kinase activity	13/423	350/17381	0.0872468768734495	0.638516762258446	0.613105503425544	NOX4/AXIN1/STK4/MAP2K5/MAP3K5/SPAG9/MAP4K5/MAP3K21/STK3/NRG1/RAPGEF2/RPTOR/LPAR3	13
BP	GO:0008589	regulation of smoothened signaling pathway	4/423	69/17381	0.0873084279522922	0.638516762258446	0.613105503425544	FGFR2/CREBBP/IFT122/DLG5	4
BP	GO:0007156	homophilic cell adhesion via plasma membrane adhesion molecules	7/423	157/17381	0.0893735817141211	0.647912790270177	0.622127594660794	CDH18/CDH17/PCDH7/FAT1/CDH1/CELSR1/NECTIN3	7
BP	GO:0098727	maintenance of cell number	7/423	157/17381	0.0893735817141211	0.647912790270177	0.622127594660794	FOXO1/HOOK3/STAT3/EIF4ENIF1/CDC73/CNOT2/DIS3L2	7
BP	GO:0007077	mitotic nuclear envelope disassembly	3/423	44/17381	0.0912690530618995	0.647912790270177	0.622127594660794	LPIN1/NUP54/NUP98	3
BP	GO:0070534	protein K63-linked ubiquitination	3/423	44/17381	0.0912690530618995	0.647912790270177	0.622127594660794	UBR5/UBE2E2/ITCH	3
BP	GO:0099518	vesicle cytoskeletal trafficking	3/423	44/17381	0.0912690530618995	0.647912790270177	0.622127594660794	NDE1/RAB1A/KIF13A	3
BP	GO:0002021	response to dietary excess	2/423	21/17381	0.0915997668698017	0.647912790270177	0.622127594660794	OMA1/TBL1XR1	2
BP	GO:0006144	purine nucleobase metabolic process	2/423	21/17381	0.0915997668698017	0.647912790270177	0.622127594660794	GDA/GMPS	2
BP	GO:0009214	cyclic nucleotide catabolic process	2/423	21/17381	0.0915997668698017	0.647912790270177	0.622127594660794	PDE7B/PDE4D	2
BP	GO:0009226	nucleotide-sugar biosynthetic process	2/423	21/17381	0.0915997668698017	0.647912790270177	0.622127594660794	GMDS/GFPT1	2
BP	GO:0030825	positive regulation of cGMP metabolic process	2/423	21/17381	0.0915997668698017	0.647912790270177	0.622127594660794	GUCY1A2/GUCY1A3	2
BP	GO:0031440	regulation of mRNA 3'-end processing	2/423	21/17381	0.0915997668698017	0.647912790270177	0.622127594660794	CDC73/SUPT5H	2
BP	GO:0050855	regulation of B cell receptor signaling pathway	2/423	21/17381	0.0915997668698017	0.647912790270177	0.622127594660794	ELF1/ELF2	2
BP	GO:0060713	labyrinthine layer morphogenesis	2/423	21/17381	0.0915997668698017	0.647912790270177	0.622127594660794	FGFR2/NCOA1	2
BP	GO:0060972	left/right pattern formation	2/423	21/17381	0.0915997668698017	0.647912790270177	0.622127594660794	SETDB2/IFT122	2
BP	GO:0070584	mitochondrion morphogenesis	2/423	21/17381	0.0915997668698017	0.647912790270177	0.622127594660794	MTM1/MYH14	2
BP	GO:1990542	mitochondrial transmembrane transport	2/423	21/17381	0.0915997668698017	0.647912790270177	0.622127594660794	PRKAG2/ACACB	2
BP	GO:2000678	negative regulation of transcription regulatory region DNA binding	2/423	21/17381	0.0915997668698017	0.647912790270177	0.622127594660794	ZNF675/SIN3A	2
BP	GO:1902275	regulation of chromatin organization	7/423	158/17381	0.0916776891813131	0.647912790270177	0.622127594660794	RPS6KA5/TADA2A/EED/UBR5/SIN3A/KAT7/AUTS2	7
BP	GO:0006096	glycolytic process	5/423	99/17381	0.0939823915346707	0.660497067644219	0.634211051463665	PRKAG2/NUP54/OGDH/STAT3/NUP98	5
BP	GO:0006637	acyl-CoA metabolic process	5/423	99/17381	0.0939823915346707	0.660497067644219	0.634211051463665	PDHX/OGDH/CBR4/PDK1/ACACB	5
BP	GO:0035383	thioester metabolic process	5/423	99/17381	0.0939823915346707	0.660497067644219	0.634211051463665	PDHX/OGDH/CBR4/PDK1/ACACB	5
BP	GO:0009064	glutamine family amino acid metabolic process	4/423	71/17381	0.0945966024411045	0.662653616173687	0.636281775131349	OAT/GLS/GMPS/GFPT1	4
BP	GO:0060976	coronary vasculature development	3/423	45/17381	0.09610950767801	0.662653616173687	0.636281775131349	LTBP1/DNM2/PCSK5	3
BP	GO:1901799	negative regulation of proteasomal protein catabolic process	3/423	45/17381	0.09610950767801	0.662653616173687	0.636281775131349	SMARCC1/MTM1/USP14	3
BP	GO:1902808	positive regulation of cell cycle G1/S phase transition	3/423	45/17381	0.09610950767801	0.662653616173687	0.636281775131349	CDC73/UBE2E2/RPTOR	3
BP	GO:0030099	myeloid cell differentiation	14/423	390/17381	0.0962294431416887	0.662653616173687	0.636281775131349	ZNF675/PPARG/TJP2/TGFBR2/ARID4A/STAT3/TMOD3/RELB/CDC73/CREBBP/SIN3A/HCLS1/PTBP3/ABI1	14
BP	GO:0018105	peptidyl-serine phosphorylation	11/423	289/17381	0.096481329683117	0.662653616173687	0.636281775131349	VRK2/AXIN1/STK4/RPS6KA5/STK39/PDE4D/TGFBR2/STK38/HCLS1/RICTOR/RPTOR	11
BP	GO:0006757	ATP generation from ADP	5/423	100/17381	0.0970695901585006	0.662653616173687	0.636281775131349	PRKAG2/NUP54/OGDH/STAT3/NUP98	5
BP	GO:0060419	heart growth	5/423	100/17381	0.0970695901585006	0.662653616173687	0.636281775131349	FGFR2/ZFPM2/C3orf58/TGFBR2/ACACB	5
BP	GO:0046165	alcohol biosynthetic process	6/423	130/17381	0.0980138690314363	0.662653616173687	0.636281775131349	VDR/SCAP/HMGCS2/PCBD2/ACACB/DHDDS	6
BP	GO:0072175	epithelial tube formation	6/423	130/17381	0.0980138690314363	0.662653616173687	0.636281775131349	FGFR2/STK4/VASP/STK3/CELSR1/IFT122	6
BP	GO:0003208	cardiac ventricle morphogenesis	4/423	72/17381	0.0983451873343364	0.662653616173687	0.636281775131349	FGFR2/ZFPM2/TGFBR2/NRG1	4
BP	GO:0016126	sterol biosynthetic process	4/423	72/17381	0.0983451873343364	0.662653616173687	0.636281775131349	PRKAG2/SCAP/HMGCS2/ACACB	4
BP	GO:1901292	nucleoside phosphate catabolic process	4/423	72/17381	0.0983451873343364	0.662653616173687	0.636281775131349	GDA/PDE7B/PDE4D/NT5C2	4
BP	GO:0002438	acute inflammatory response to antigenic stimulus	2/423	22/17381	0.0991964947776533	0.662653616173687	0.636281775131349	C3/IL20RB	2
BP	GO:0003416	endochondral bone growth	2/423	22/17381	0.0991964947776533	0.662653616173687	0.636281775131349	FGFR2/TGFBR2	2
BP	GO:0006855	drug transmembrane transport	2/423	22/17381	0.0991964947776533	0.662653616173687	0.636281775131349	ABCC1/SLC22A3	2
BP	GO:0010884	positive regulation of lipid storage	2/423	22/17381	0.0991964947776533	0.662653616173687	0.636281775131349	C3/ACACB	2
BP	GO:0016578	histone deubiquitination	2/423	22/17381	0.0991964947776533	0.662653616173687	0.636281775131349	USP7/ASXL1	2
BP	GO:0030826	regulation of cGMP biosynthetic process	2/423	22/17381	0.0991964947776533	0.662653616173687	0.636281775131349	GUCY1A2/GUCY1A3	2
BP	GO:0032402	melanosome transport	2/423	22/17381	0.0991964947776533	0.662653616173687	0.636281775131349	DCTN2/RAB1A	2
BP	GO:0032799	low-density lipoprotein receptor particle metabolic process	2/423	22/17381	0.0991964947776533	0.662653616173687	0.636281775131349	PPARG/SCAP	2
BP	GO:0035268	protein mannosylation	2/423	22/17381	0.0991964947776533	0.662653616173687	0.636281775131349	LARGE1/DPY19L1	2
BP	GO:0042762	regulation of sulfur metabolic process	2/423	22/17381	0.0991964947776533	0.662653616173687	0.636281775131349	PDHX/PDK1	2
BP	GO:0045109	intermediate filament organization	2/423	22/17381	0.0991964947776533	0.662653616173687	0.636281775131349	AGFG1/MTM1	2
BP	GO:0045956	positive regulation of calcium ion-dependent exocytosis	2/423	22/17381	0.0991964947776533	0.662653616173687	0.636281775131349	UNC13B/STX1A	2
BP	GO:0060396	growth hormone receptor signaling pathway	2/423	22/17381	0.0991964947776533	0.662653616173687	0.636281775131349	PTK2/STAT3	2
BP	GO:0097150	neuronal stem cell population maintenance	2/423	22/17381	0.0991964947776533	0.662653616173687	0.636281775131349	FOXO1/HOOK3	2
BP	GO:1903306	negative regulation of regulated secretory pathway	2/423	22/17381	0.0991964947776533	0.662653616173687	0.636281775131349	ABR/STXBP3	2
BP	GO:0033559	unsaturated fatty acid metabolic process	5/423	101/17381	0.100207636181688	0.667051183808035	0.640504331339221	CYP2C19/CES2/DAGLB/PTGR1/PLA2G4A	5
BP	GO:0045446	endothelial cell differentiation	5/423	101/17381	0.100207636181688	0.667051183808035	0.640504331339221	PDE4D/TJP2/ZEB1/NRG1/RAPGEF2	5
BP	GO:0006893	Golgi to plasma membrane transport	3/423	46/17381	0.101052375407048	0.667970334639943	0.64138690242714	DNM2/GOLGA4/KIF13A	3
BP	GO:0008631	intrinsic apoptotic signaling pathway in response to oxidative stress	3/423	46/17381	0.101052375407048	0.667970334639943	0.64138690242714	UBQLN1/MAP3K5/PDK1	3
BP	GO:0044003	modification by symbiont of host morphology or physiology	3/423	46/17381	0.101052375407048	0.667970334639943	0.64138690242714	VAPA/ATG7/KPNA5	3
BP	GO:1990090	cellular response to nerve growth factor stimulus	3/423	46/17381	0.101052375407048	0.667970334639943	0.64138690242714	ACAP2/KIF1B/RAPGEF2	3
BP	GO:0006814	sodium ion transport	9/423	226/17381	0.101642588739109	0.668913698996889	0.642292723406581	NEDD4L/DLG1/SLC4A7/STK39/DNM2/SLMAP/SLC12A2/SLC9A2/TRAPPC10	9
BP	GO:0000209	protein polyubiquitination	11/423	292/17381	0.101772020440394	0.668913698996889	0.642292723406581	NEDD4L/PSMB1/CUL3/RNF145/FBXL13/RNF114/UBE3C/TTC3/UBR5/UBE2E2/ITCH	11
BP	GO:0007623	circadian rhythm	8/423	194/17381	0.102144803629519	0.668913698996889	0.642292723406581	ARNTL2/PPARG/GNAQ/TIMELESS/RELB/SIN3A/NR1D2/GFPT1	8
BP	GO:0035050	embryonic heart tube development	4/423	73/17381	0.102162066646482	0.668913698996889	0.642292723406581	CCDC40/TGFBR2/SETDB2/IFT122	4
BP	GO:0060420	regulation of heart growth	4/423	73/17381	0.102162066646482	0.668913698996889	0.642292723406581	FGFR2/ZFPM2/TGFBR2/ACACB	4
BP	GO:0048545	response to steroid hormone	14/423	394/17381	0.102256577101349	0.668913698996889	0.642292723406581	KANK2/AXIN1/FOXO1/PPARG/SAFB/TGFBR2/NCOA1/NR2C2/VDR/CNOT2/STRN3/UBR5/UBE2I/NR1D2	14
BP	GO:0001841	neural tube formation	5/423	102/17381	0.103396047154592	0.672875136474205	0.646096506270837	STK4/VASP/STK3/CELSR1/IFT122	5
BP	GO:0030218	erythrocyte differentiation	5/423	102/17381	0.103396047154592	0.672875136474205	0.646096506270837	ARID4A/STAT3/TMOD3/HCLS1/PTBP3	5
BP	GO:0048675	axon extension	5/423	102/17381	0.103396047154592	0.672875136474205	0.646096506270837	DNM2/GOLGA4/RAB21/NRG1/AUTS2	5
BP	GO:1901617	organic hydroxy compound biosynthetic process	9/423	227/17381	0.103707320767336	0.673741202442092	0.646928105130298	PRKAG2/PLTP/VDR/SCAP/HMGCS2/RAPGEF2/PCBD2/ACACB/DHDDS	9
BP	GO:0014855	striated muscle cell proliferation	4/423	74/17381	0.106046165703324	0.676292916834331	0.649378268116651	FGFR2/ZFPM2/C3orf58/TGFBR2	4
BP	GO:0032648	regulation of interferon-beta production	3/423	47/17381	0.106094717425674	0.676292916834331	0.649378268116651	RNF135/POLR3A/RELB	3
BP	GO:0007062	sister chromatid cohesion	6/423	133/17381	0.106313479587017	0.676292916834331	0.649378268116651	RANGAP1/NDE1/SLF1/SPC24/NUP98/CENPI	6
BP	GO:0017015	regulation of transforming growth factor beta receptor signaling pathway	5/423	103/17381	0.106634317590359	0.676292916834331	0.649378268116651	LTBP1/TGFBR2/DNM2/LTBP4/ZEB1	5
BP	GO:0032526	response to retinoic acid	5/423	103/17381	0.106634317590359	0.676292916834331	0.649378268116651	FGFR2/GDAP2/PPARG/NCOA1/ASXL1	5
BP	GO:0002861	regulation of inflammatory response to antigenic stimulus	2/423	23/17381	0.106961958282711	0.676292916834331	0.649378268116651	C3/IL20RB	2
BP	GO:0006607	NLS-bearing protein import into nucleus	2/423	23/17381	0.106961958282711	0.676292916834331	0.649378268116651	NUP54/KPNA5	2
BP	GO:0006688	glycosphingolipid biosynthetic process	2/423	23/17381	0.106961958282711	0.676292916834331	0.649378268116651	LARGE1/B4GALT6	2
BP	GO:0009110	vitamin biosynthetic process	2/423	23/17381	0.106961958282711	0.676292916834331	0.649378268116651	PLTP/VDR	2
BP	GO:0016180	snRNA processing	2/423	23/17381	0.106961958282711	0.676292916834331	0.649378268116651	INTS2/INTS10	2
BP	GO:0032401	establishment of melanosome localization	2/423	23/17381	0.106961958282711	0.676292916834331	0.649378268116651	DCTN2/RAB1A	2
BP	GO:0051647	nucleus localization	2/423	23/17381	0.106961958282711	0.676292916834331	0.649378268116651	PTK2/HOOK3	2
BP	GO:0051904	pigment granule transport	2/423	23/17381	0.106961958282711	0.676292916834331	0.649378268116651	DCTN2/RAB1A	2
BP	GO:0071378	cellular response to growth hormone stimulus	2/423	23/17381	0.106961958282711	0.676292916834331	0.649378268116651	PTK2/STAT3	2
BP	GO:0120033	negative regulation of plasma membrane bounded cell projection assembly	2/423	23/17381	0.106961958282711	0.676292916834331	0.649378268116651	KANK1/DNM2	2
BP	GO:1903020	positive regulation of glycoprotein metabolic process	2/423	23/17381	0.106961958282711	0.676292916834331	0.649378268116651	RAB1A/ARFGEF1	2
BP	GO:0033135	regulation of peptidyl-serine phosphorylation	6/423	134/17381	0.109158631527562	0.682408349686825	0.65525032310301	AXIN1/STK4/PDE4D/HCLS1/RICTOR/RPTOR	6
BP	GO:0061351	neural precursor cell proliferation	6/423	134/17381	0.109158631527562	0.682408349686825	0.65525032310301	FGFR2/FOXO1/NDE1/HOOK3/DAGLB/SOX5	6
BP	GO:0001570	vasculogenesis	4/423	75/17381	0.109996374892086	0.682408349686825	0.65525032310301	ZFPM2/TGFBR2/PTK2/RAPGEF2	4
BP	GO:0045666	positive regulation of neuron differentiation	12/423	331/17381	0.111201142303235	0.682408349686825	0.65525032310301	NEDD4L/ETV5/NCOA1/SPAG9/GOLGA4/RAB21/ZEB1/ATF1/NRG1/RAPGEF2/DLG5/LPAR3	12
BP	GO:0003044	regulation of systemic arterial blood pressure mediated by a chemical signal	3/423	48/17381	0.111233558401589	0.682408349686825	0.65525032310301	PDE4D/ECE1/PCSK5	3
BP	GO:0009409	response to cold	3/423	48/17381	0.111233558401589	0.682408349686825	0.65525032310301	DNAJC3/FOXO1/PPARG	3
BP	GO:0010463	mesenchymal cell proliferation	3/423	48/17381	0.111233558401589	0.682408349686825	0.65525032310301	FGFR2/TGFBR2/ZEB1	3
BP	GO:0030397	membrane disassembly	3/423	48/17381	0.111233558401589	0.682408349686825	0.65525032310301	LPIN1/NUP54/NUP98	3
BP	GO:0046677	response to antibiotic	3/423	48/17381	0.111233558401589	0.682408349686825	0.65525032310301	RSRC1/KAT7/PLA2G4A	3
BP	GO:0051081	nuclear envelope disassembly	3/423	48/17381	0.111233558401589	0.682408349686825	0.65525032310301	LPIN1/NUP54/NUP98	3
BP	GO:0055010	ventricular cardiac muscle tissue morphogenesis	3/423	48/17381	0.111233558401589	0.682408349686825	0.65525032310301	FGFR2/ZFPM2/NRG1	3
BP	GO:0060421	positive regulation of heart growth	3/423	48/17381	0.111233558401589	0.682408349686825	0.65525032310301	FGFR2/ZFPM2/ACACB	3
BP	GO:0060711	labyrinthine layer development	3/423	48/17381	0.111233558401589	0.682408349686825	0.65525032310301	FGFR2/NCOA1/BIRC6	3
BP	GO:0006914	autophagy	16/423	470/17381	0.112111235759762	0.682408349686825	0.65525032310301	FOXO1/PRKAG2/HGS/PIKFYVE/DRAM1/C6orf106/KIAA1324/UBQLN1/POLR3A/MTM1/STX17/SUPT5H/ATG7/RAB1A/VMP1/RPTOR	16
BP	GO:0061919	process utilizing autophagic mechanism	16/423	470/17381	0.112111235759762	0.682408349686825	0.65525032310301	FOXO1/PRKAG2/HGS/PIKFYVE/DRAM1/C6orf106/KIAA1324/UBQLN1/POLR3A/MTM1/STX17/SUPT5H/ATG7/RAB1A/VMP1/RPTOR	16
BP	GO:0006457	protein folding	9/423	231/17381	0.112203272354641	0.682408349686825	0.65525032310301	DNAJC1/PPIG/CCT3/FKBP3/LTBP4/PDIA5/TXNDC5/TBCD/TBCE	9
BP	GO:0046031	ADP metabolic process	5/423	105/17381	0.113258303913365	0.682408349686825	0.65525032310301	PRKAG2/NUP54/OGDH/STAT3/NUP98	5
BP	GO:0051668	localization within membrane	5/423	105/17381	0.113258303913365	0.682408349686825	0.65525032310301	DLG1/ETV5/GPHN/IFT122/RAB1A	5
BP	GO:1903844	regulation of cellular response to transforming growth factor beta stimulus	5/423	105/17381	0.113258303913365	0.682408349686825	0.65525032310301	LTBP1/TGFBR2/DNM2/LTBP4/ZEB1	5
BP	GO:0007032	endosome organization	4/423	76/17381	0.11401155162334	0.682408349686825	0.65525032310301	HGS/STX6/HOOK3/PI4K2B	4
BP	GO:0030516	regulation of axon extension	4/423	76/17381	0.11401155162334	0.682408349686825	0.65525032310301	DNM2/GOLGA4/RAB21/NRG1	4
BP	GO:0043470	regulation of carbohydrate catabolic process	4/423	76/17381	0.11401155162334	0.682408349686825	0.65525032310301	PRKAG2/NUP54/STAT3/NUP98	4
BP	GO:0050000	chromosome localization	4/423	76/17381	0.11401155162334	0.682408349686825	0.65525032310301	CUL3/NDE1/SPICE1/NUP98	4
BP	GO:0007020	microtubule nucleation	2/423	24/17381	0.114883493215146	0.682408349686825	0.65525032310301	NDE1/EML2	2
BP	GO:0021871	forebrain regionalization	2/423	24/17381	0.114883493215146	0.682408349686825	0.65525032310301	AXIN1/TRA2B	2
BP	GO:0032104	regulation of response to extracellular stimulus	2/423	24/17381	0.114883493215146	0.682408349686825	0.65525032310301	KANK2/TRIM24	2
BP	GO:0032107	regulation of response to nutrient levels	2/423	24/17381	0.114883493215146	0.682408349686825	0.65525032310301	KANK2/TRIM24	2
BP	GO:0032786	positive regulation of DNA-templated transcription, elongation	2/423	24/17381	0.114883493215146	0.682408349686825	0.65525032310301	CDC73/SUPT5H	2
BP	GO:0032800	receptor biosynthetic process	2/423	24/17381	0.114883493215146	0.682408349686825	0.65525032310301	PPARG/SCAP	2
BP	GO:0046640	regulation of alpha-beta T cell proliferation	2/423	24/17381	0.114883493215146	0.682408349686825	0.65525032310301	TGFBR2/ITCH	2
BP	GO:0048103	somatic stem cell division	2/423	24/17381	0.114883493215146	0.682408349686825	0.65525032310301	FGFR2/SOX5	2
BP	GO:0051642	centrosome localization	2/423	24/17381	0.114883493215146	0.682408349686825	0.65525032310301	DLG1/NDE1	2
BP	GO:0051905	establishment of pigment granule localization	2/423	24/17381	0.114883493215146	0.682408349686825	0.65525032310301	DCTN2/RAB1A	2
BP	GO:0051984	positive regulation of chromosome segregation	2/423	24/17381	0.114883493215146	0.682408349686825	0.65525032310301	CUL3/SLF1	2
BP	GO:0098868	bone growth	2/423	24/17381	0.114883493215146	0.682408349686825	0.65525032310301	FGFR2/TGFBR2	2
BP	GO:1905048	regulation of metallopeptidase activity	2/423	24/17381	0.114883493215146	0.682408349686825	0.65525032310301	STAT3/PICALM	2
BP	GO:0009267	cellular response to starvation	6/423	136/17381	0.114965083300446	0.682408349686825	0.65525032310301	FOXO1/WDR59/KIAA1324/MAP3K5/ATG7/RPTOR	6
BP	GO:0000226	microtubule cytoskeleton organization	16/423	472/17381	0.115120982562436	0.682408349686825	0.65525032310301	TTLL1/DLG1/AXIN1/CCDC40/NDE1/DCTN2/PTK2/HOOK3/SPICE1/SPAG16/CCSER2/TBCD/PTPA/EML2/TBCE/CEP85	16
BP	GO:0030178	negative regulation of Wnt signaling pathway	8/423	200/17381	0.116057314752551	0.682408349686825	0.65525032310301	PSMB1/CUL3/AXIN1/STK4/FOXO1/RBMS3/STK3/WWOX	8
BP	GO:0008333	endosome to lysosome transport	3/423	49/17381	0.116465892848361	0.682408349686825	0.65525032310301	HOOK3/MTM1/KIF13A	3
BP	GO:0032480	negative regulation of type I interferon production	3/423	49/17381	0.116465892848361	0.682408349686825	0.65525032310301	RNF135/RELB/ITCH	3
BP	GO:0032608	interferon-beta production	3/423	49/17381	0.116465892848361	0.682408349686825	0.65525032310301	RNF135/POLR3A/RELB	3
BP	GO:0071320	cellular response to cAMP	3/423	49/17381	0.116465892848361	0.682408349686825	0.65525032310301	NOX4/RAPGEF2/SLC26A3	3
BP	GO:1900024	regulation of substrate adhesion-dependent cell spreading	3/423	49/17381	0.116465892848361	0.682408349686825	0.65525032310301	KANK1/DNM2/PTK2	3
BP	GO:1990089	response to nerve growth factor	3/423	49/17381	0.116465892848361	0.682408349686825	0.65525032310301	ACAP2/KIF1B/RAPGEF2	3
BP	GO:0090090	negative regulation of canonical Wnt signaling pathway	7/423	168/17381	0.116516734485251	0.682408349686825	0.65525032310301	PSMB1/CUL3/AXIN1/STK4/FOXO1/RBMS3/STK3	7
BP	GO:1903034	regulation of response to wounding	7/423	168/17381	0.116516734485251	0.682408349686825	0.65525032310301	KANK1/VIL1/TGFBR2/PTPRF/STXBP5/VAV2/ARFGEF1	7
BP	GO:0045216	cell-cell junction organization	9/423	233/17381	0.116592381353528	0.682408349686825	0.65525032310301	DLG1/CDH18/CDH17/PTK2/CDH1/TBCD/PLEKHA7/NECTIN3/DLG5	9
BP	GO:1903829	positive regulation of cellular protein localization	14/423	404/17381	0.118309124430691	0.691245799573307	0.663736066127963	CD2AP/KANK1/DLG1/VIL1/CCT3/NMT1/POLR3A/PPP1R13B/CDH1/UBR5/CTDSPL2/HCLS1/NRG1/KAT7	14
BP	GO:0002218	activation of innate immune response	11/423	301/17381	0.118650760096027	0.691245799573307	0.663736066127963	MUC16/PSMB1/RPS6KA5/UBQLN1/RELB/LSM14A/DMBT1/OTULIN/CREBBP/SIN3A/ITCH	11
BP	GO:0033044	regulation of chromosome organization	11/423	301/17381	0.118650760096027	0.691245799573307	0.663736066127963	CUL3/USP7/RPS6KA5/CCT3/SLF1/TADA2A/EED/UBR5/SIN3A/KAT7/AUTS2	11
BP	GO:0045732	positive regulation of protein catabolic process	10/423	268/17381	0.12020829344285	0.699242396165258	0.671414419569864	NEDD4L/PSMB1/AXIN1/FOXO1/RNF114/UBQLN1/PTK2/LDLR/ATG7/ITCH	10
BP	GO:0043392	negative regulation of DNA binding	3/423	50/17381	0.121788691125839	0.701161353194174	0.673257007243059	ZNF675/SP100/SIN3A	3
BP	GO:0045840	positive regulation of mitotic nuclear division	3/423	50/17381	0.121788691125839	0.701161353194174	0.673257007243059	CUL3/PHIP/SLF1	3
BP	GO:2001238	positive regulation of extrinsic apoptotic signaling pathway	3/423	50/17381	0.121788691125839	0.701161353194174	0.673257007243059	STK4/STK3/WWOX	3
BP	GO:0051099	positive regulation of binding	7/423	170/17381	0.121868234627053	0.701161353194174	0.673257007243059	CTBP2/STK4/PPARG/EIF3E/CRBN/STK3/RAPGEF2	7
BP	GO:0043405	regulation of MAP kinase activity	12/423	337/17381	0.122196959865166	0.701161353194174	0.673257007243059	NOX4/AXIN1/ZNF675/HGS/MAP2K5/MAP3K5/SPAG9/MAP4K5/MAP3K21/STK38/NRG1/LPAR3	12
BP	GO:1900034	regulation of cellular response to heat	4/423	78/17381	0.12223208403536	0.701161353194174	0.673257007243059	NUP54/CREBBP/NUP98/RPTOR	4
BP	GO:0003081	regulation of systemic arterial blood pressure by renin-angiotensin	2/423	25/17381	0.122948949264146	0.701161353194174	0.673257007243059	ECE1/PCSK5	2
BP	GO:0009649	entrainment of circadian clock	2/423	25/17381	0.122948949264146	0.701161353194174	0.673257007243059	ARNTL2/GNAQ	2
BP	GO:0032400	melanosome localization	2/423	25/17381	0.122948949264146	0.701161353194174	0.673257007243059	DCTN2/RAB1A	2
BP	GO:0033119	negative regulation of RNA splicing	2/423	25/17381	0.122948949264146	0.701161353194174	0.673257007243059	PTBP3/TRA2B	2
BP	GO:0061842	microtubule organizing center localization	2/423	25/17381	0.122948949264146	0.701161353194174	0.673257007243059	DLG1/NDE1	2
BP	GO:1901017	negative regulation of potassium ion transmembrane transporter activity	2/423	25/17381	0.122948949264146	0.701161353194174	0.673257007243059	NEDD4L/STK39	2
BP	GO:2000300	regulation of synaptic vesicle exocytosis	2/423	25/17381	0.122948949264146	0.701161353194174	0.673257007243059	UNC13B/STX1A	2
BP	GO:0048259	regulation of receptor-mediated endocytosis	4/423	79/17381	0.126435006887847	0.718637499350716	0.690037649538724	CD2AP/RAB21/ATXN2/PICALM	4
BP	GO:0033059	cellular pigmentation	3/423	51/17381	0.127198905101183	0.718637499350716	0.690037649538724	DCTN2/RAB1A/KIF13A	3
BP	GO:0043550	regulation of lipid kinase activity	3/423	51/17381	0.127198905101183	0.718637499350716	0.690037649538724	PTK2/VAV2/RBL1	3
BP	GO:0046148	pigment biosynthetic process	3/423	51/17381	0.127198905101183	0.718637499350716	0.690037649538724	ALAS1/GMPS/RAPGEF2	3
BP	GO:0042594	response to starvation	7/423	172/17381	0.127343857330066	0.718637499350716	0.690037649538724	FOXO1/PPARG/WDR59/KIAA1324/MAP3K5/ATG7/RPTOR	7
BP	GO:0048736	appendage development	7/423	172/17381	0.127343857330066	0.718637499350716	0.690037649538724	FGFR2/LMBR1/GNAQ/CREBBP/IFT122/ECE1/PCSK5	7
BP	GO:0060173	limb development	7/423	172/17381	0.127343857330066	0.718637499350716	0.690037649538724	FGFR2/LMBR1/GNAQ/CREBBP/IFT122/ECE1/PCSK5	7
BP	GO:0010639	negative regulation of organelle organization	12/423	340/17381	0.127918438275828	0.720804195411184	0.692118116892822	KANK1/OMA1/VIL1/DNM2/MTM1/TMOD3/ATG7/TBCD/UBR5/EML2/SIN3A/ARFGEF1	12
BP	GO:0060759	regulation of response to cytokine stimulus	7/423	173/17381	0.130127621141977	0.722836106369251	0.694069163230988	VRK2/ZNF675/PPARG/MAP2K5/LSM14A/OTULIN/ELF1	7
BP	GO:0043433	negative regulation of DNA binding transcription factor activity	6/423	141/17381	0.13014315851364	0.722836106369251	0.694069163230988	USP7/ZNF675/SP100/MAP2K5/OTULIN/ITCH	6
BP	GO:0034101	erythrocyte homeostasis	5/423	110/17381	0.130651301582042	0.722836106369251	0.694069163230988	ARID4A/STAT3/TMOD3/HCLS1/PTBP3	5
BP	GO:0042552	myelination	5/423	110/17381	0.130651301582042	0.722836106369251	0.694069163230988	FAM126A/DLG1/PIKFYVE/NRG1/TNFRSF21	5
BP	GO:0070252	actin-mediated cell contraction	5/423	110/17381	0.130651301582042	0.722836106369251	0.694069163230988	NEDD4L/DLG1/VIL1/PDE4D/FRMD6	5
BP	GO:0000288	nuclear-transcribed mRNA catabolic process, deadenylation-dependent decay	4/423	80/17381	0.130698035329163	0.722836106369251	0.694069163230988	CNOT2/PABPC1/ZCCHC6/NT5C3B	4
BP	GO:0031100	animal organ regeneration	4/423	80/17381	0.130698035329163	0.722836106369251	0.694069163230988	PPARG/UPF2/LPIN1/TGFBR2	4
BP	GO:1901379	regulation of potassium ion transmembrane transport	4/423	80/17381	0.130698035329163	0.722836106369251	0.694069163230988	NEDD4L/DLG1/STK39/DNM2	4
BP	GO:0043583	ear development	8/423	206/17381	0.130934688843872	0.722836106369251	0.694069163230988	FGFR2/SLC4A7/ABR/DDR1/CELSR1/ZEB1/ECE1/ROR1	8
BP	GO:0098656	anion transmembrane transport	10/423	273/17381	0.130967966621167	0.722836106369251	0.694069163230988	SLC4A7/PRKAG2/STK39/SLC35A3/ABCC1/SLC12A2/ANO5/ANO10/ACACB/SLC26A3	10
BP	GO:0034243	regulation of transcription elongation from RNA polymerase II promoter	2/423	26/17381	0.131146672565275	0.722836106369251	0.694069163230988	AXIN1/CDC73	2
BP	GO:0045671	negative regulation of osteoclast differentiation	2/423	26/17381	0.131146672565275	0.722836106369251	0.694069163230988	ZNF675/TJP2	2
BP	GO:0051875	pigment granule localization	2/423	26/17381	0.131146672565275	0.722836106369251	0.694069163230988	DCTN2/RAB1A	2
BP	GO:0060669	embryonic placenta morphogenesis	2/423	26/17381	0.131146672565275	0.722836106369251	0.694069163230988	FGFR2/NCOA1	2
BP	GO:0071875	adrenergic receptor signaling pathway	2/423	26/17381	0.131146672565275	0.722836106369251	0.694069163230988	PDE4D/RAPGEF2	2
BP	GO:0018209	peptidyl-serine modification	11/423	308/17381	0.132807371295033	0.730923829500029	0.701835016619273	VRK2/AXIN1/STK4/RPS6KA5/STK39/PDE4D/TGFBR2/STK38/HCLS1/RICTOR/RPTOR	11
BP	GO:2000146	negative regulation of cell motility	10/423	274/17381	0.133180296335846	0.731447029110046	0.702337394284594	KANK1/SP100/PPARG/ABR/MAP2K5/DACH1/CCDC125/STAT3/NRG1/DLG5	10
BP	GO:0016202	regulation of striated muscle tissue development	6/423	142/17381	0.133289342252531	0.731447029110046	0.702337394284594	FGFR2/ZFPM2/TGFBR2/MTM1/NRG1/NR1D2	6
BP	GO:0045844	positive regulation of striated muscle tissue development	4/423	81/17381	0.1350198902266	0.735605252718138	0.706330131718108	FGFR2/ZFPM2/MTM1/NRG1	4
BP	GO:0045921	positive regulation of exocytosis	4/423	81/17381	0.1350198902266	0.735605252718138	0.706330131718108	UNC13B/STX1A/HGS/STXBP5	4
BP	GO:0048636	positive regulation of muscle organ development	4/423	81/17381	0.1350198902266	0.735605252718138	0.706330131718108	FGFR2/ZFPM2/MTM1/NRG1	4
BP	GO:0046474	glycerophospholipid biosynthetic process	9/423	241/17381	0.13507158851686	0.735605252718138	0.706330131718108	FGFR2/TAMM41/ETNK1/LPIN1/PIKFYVE/MTM1/PI4K2B/PLA2G4A/PLD1	9
BP	GO:0030258	lipid modification	10/423	275/17381	0.135412537410806	0.735605252718138	0.706330131718108	FGFR2/FAM126A/PPARG/PRKAG2/PIKFYVE/EFR3A/MTM1/PI4K2B/NRG1/ACACB	10
BP	GO:0008217	regulation of blood pressure	7/423	175/17381	0.13578578924186	0.735605252718138	0.706330131718108	GUCY1A3/PPARG/STK39/PDE4D/RNPEP/ECE1/PCSK5	7
BP	GO:0061041	regulation of wound healing	6/423	143/17381	0.136471468591214	0.735605252718138	0.706330131718108	KANK1/VIL1/TGFBR2/STXBP5/VAV2/ARFGEF1	6
BP	GO:1903305	regulation of regulated secretory pathway	5/423	112/17381	0.137928524430703	0.735605252718138	0.706330131718108	UNC13B/ABR/STX1A/STXBP3/RPH3AL	5
BP	GO:0000380	alternative mRNA splicing, via spliceosome	3/423	53/17381	0.138269326856439	0.735605252718138	0.706330131718108	RSRC1/RBM5/TRA2B	3
BP	GO:0003229	ventricular cardiac muscle tissue development	3/423	53/17381	0.138269326856439	0.735605252718138	0.706330131718108	FGFR2/ZFPM2/NRG1	3
BP	GO:0019369	arachidonic acid metabolic process	3/423	53/17381	0.138269326856439	0.735605252718138	0.706330131718108	CYP2C19/DAGLB/PLA2G4A	3
BP	GO:0032781	positive regulation of ATPase activity	3/423	53/17381	0.138269326856439	0.735605252718138	0.706330131718108	DNAJC1/DNM2/HSCB	3
BP	GO:0060043	regulation of cardiac muscle cell proliferation	3/423	53/17381	0.138269326856439	0.735605252718138	0.706330131718108	FGFR2/ZFPM2/TGFBR2	3
BP	GO:0090181	regulation of cholesterol metabolic process	3/423	53/17381	0.138269326856439	0.735605252718138	0.706330131718108	LDLR/SCAP/ACACB	3
BP	GO:2000779	regulation of double-strand break repair	3/423	53/17381	0.138269326856439	0.735605252718138	0.706330131718108	TIMELESS/SLF1/UBR5	3
BP	GO:0006109	regulation of carbohydrate metabolic process	7/423	176/17381	0.138659662003164	0.735605252718138	0.706330131718108	FOXO1/PRKAG2/NUP54/STAT3/NUP98/PDK1/ACACB	7
BP	GO:0000956	nuclear-transcribed mRNA catabolic process	8/423	209/17381	0.138724803110832	0.735605252718138	0.706330131718108	UPF2/EIF3E/CNOT2/GSPT1/PABPC1/ZCCHC6/NT5C3B/DIS3L2	8
BP	GO:0051701	interaction with host	8/423	209/17381	0.138724803110832	0.735605252718138	0.706330131718108	VAPA/GUCY1A3/LDLR/CDH1/ATG7/KPNA5/TMPRSS2/ITCH	8
BP	GO:1901863	positive regulation of muscle tissue development	4/423	82/17381	0.139399270569281	0.735605252718138	0.706330131718108	FGFR2/ZFPM2/MTM1/NRG1	4
BP	GO:0006515	protein quality control for misfolded or incompletely synthesized proteins	2/423	27/17381	0.139465488827826	0.735605252718138	0.706330131718108	CUL3/OMA1	2
BP	GO:0008299	isoprenoid biosynthetic process	2/423	27/17381	0.139465488827826	0.735605252718138	0.706330131718108	HMGCS2/DHDDS	2
BP	GO:0021846	cell proliferation in forebrain	2/423	27/17381	0.139465488827826	0.735605252718138	0.706330131718108	FGFR2/HOOK3	2
BP	GO:0031111	negative regulation of microtubule polymerization or depolymerization	2/423	27/17381	0.139465488827826	0.735605252718138	0.706330131718108	TBCD/EML2	2
BP	GO:0046633	alpha-beta T cell proliferation	2/423	27/17381	0.139465488827826	0.735605252718138	0.706330131718108	TGFBR2/ITCH	2
BP	GO:0060706	cell differentiation involved in embryonic placenta development	2/423	27/17381	0.139465488827826	0.735605252718138	0.706330131718108	STK4/STK3	2
BP	GO:0071514	genetic imprinting	2/423	27/17381	0.139465488827826	0.735605252718138	0.706330131718108	ARID4A/EED	2
BP	GO:0071539	protein localization to centrosome	2/423	27/17381	0.139465488827826	0.735605252718138	0.706330131718108	DCTN2/HOOK3	2
BP	GO:0035148	tube formation	6/423	144/17381	0.139689122309342	0.735605252718138	0.706330131718108	FGFR2/STK4/VASP/STK3/CELSR1/IFT122	6
BP	GO:1901861	regulation of muscle tissue development	6/423	144/17381	0.139689122309342	0.735605252718138	0.706330131718108	FGFR2/ZFPM2/TGFBR2/MTM1/NRG1/NR1D2	6
BP	GO:1901990	regulation of mitotic cell cycle phase transition	14/423	417/17381	0.141254646937647	0.74273850564692	0.713179500264822	CEP70/KANK2/PSMB1/CUL3/NDE1/DCTN2/CNTRL/TMOD3/CDC73/CNOT2/UBE2E2/SIN3A/RINT1/RPTOR	14
BP	GO:0007272	ensheathment of neurons	5/423	113/17381	0.141633023689878	0.74273850564692	0.713179500264822	FAM126A/DLG1/PIKFYVE/NRG1/TNFRSF21	5
BP	GO:0008366	axon ensheathment	5/423	113/17381	0.141633023689878	0.74273850564692	0.713179500264822	FAM126A/DLG1/PIKFYVE/NRG1/TNFRSF21	5
BP	GO:2001233	regulation of apoptotic signaling pathway	13/423	383/17381	0.143729927300868	0.743575675245379	0.713983352753048	RRM2B/STK4/SP100/PHIP/MAP2K5/UBQLN1/NMT1/PPP1R13B/BIRC6/STK3/NDUFS3/SH3RF1/WWOX	13
BP	GO:0001578	microtubule bundle formation	4/423	83/17381	0.143834855193786	0.743575675245379	0.713983352753048	TTLL1/CCDC40/SPAG16/CCSER2	4
BP	GO:0008652	cellular amino acid biosynthetic process	4/423	83/17381	0.143834855193786	0.743575675245379	0.713983352753048	OAT/GLS/RIMKLB/MTHFD2L	4
BP	GO:0009156	ribonucleoside monophosphate biosynthetic process	4/423	83/17381	0.143834855193786	0.743575675245379	0.713983352753048	PRKAG2/STAT3/GMPS/CMPK1	4
BP	GO:0001885	endothelial cell development	3/423	54/17381	0.143923392390899	0.743575675245379	0.713983352753048	PDE4D/TJP2/RAPGEF2	3
BP	GO:0018208	peptidyl-proline modification	3/423	54/17381	0.143923392390899	0.743575675245379	0.713983352753048	PPIG/FKBP3/PTPA	3
BP	GO:0006611	protein export from nucleus	7/423	179/17381	0.147457072256695	0.743575675245379	0.713983352753048	RANGAP1/SP100/AGFG1/UPF2/NUP54/NUP98/CTDSPL2	7
BP	GO:0000002	mitochondrial genome maintenance	2/423	28/17381	0.147894686986291	0.743575675245379	0.713983352753048	RRM2B/ATG7	2
BP	GO:0002053	positive regulation of mesenchymal cell proliferation	2/423	28/17381	0.147894686986291	0.743575675245379	0.713983352753048	FGFR2/TGFBR2	2
BP	GO:0007274	neuromuscular synaptic transmission	2/423	28/17381	0.147894686986291	0.743575675245379	0.713983352753048	ETV5/KIF1B	2
BP	GO:0014002	astrocyte development	2/423	28/17381	0.147894686986291	0.743575675245379	0.713983352753048	LDLR/ROR1	2
BP	GO:0030823	regulation of cGMP metabolic process	2/423	28/17381	0.147894686986291	0.743575675245379	0.713983352753048	GUCY1A2/GUCY1A3	2
BP	GO:0031365	N-terminal protein amino acid modification	2/423	28/17381	0.147894686986291	0.743575675245379	0.713983352753048	NMT1/CREBBP	2
BP	GO:0055094	response to lipoprotein particle	2/423	28/17381	0.147894686986291	0.743575675245379	0.713983352753048	PPARG/LDLR	2
BP	GO:1901380	negative regulation of potassium ion transmembrane transport	2/423	28/17381	0.147894686986291	0.743575675245379	0.713983352753048	NEDD4L/STK39	2
BP	GO:1904292	regulation of ERAD pathway	2/423	28/17381	0.147894686986291	0.743575675245379	0.713983352753048	UBQLN1/USP14	2
BP	GO:1905508	protein localization to microtubule organizing center	2/423	28/17381	0.147894686986291	0.743575675245379	0.713983352753048	DCTN2/HOOK3	2
BP	GO:0034446	substrate adhesion-dependent cell spreading	4/423	84/17381	0.148325304471733	0.743575675245379	0.713983352753048	KANK1/DNM2/PTK2/RAB1A	4
BP	GO:0007368	determination of left/right symmetry	5/423	115/17381	0.149170237704993	0.743575675245379	0.713983352753048	AXIN1/CCDC40/TGFBR2/SETDB2/PCSK5	5
BP	GO:0032434	regulation of proteasomal ubiquitin-dependent protein catabolic process	5/423	115/17381	0.149170237704993	0.743575675245379	0.713983352753048	SMARCC1/RNF114/UBQLN1/MTM1/USP14	5
BP	GO:0048634	regulation of muscle organ development	6/423	147/17381	0.149550929040571	0.743575675245379	0.713983352753048	FGFR2/ZFPM2/TGFBR2/MTM1/NRG1/NR1D2	6
BP	GO:0044089	positive regulation of cellular component biogenesis	16/423	493/17381	0.14959906785358	0.743575675245379	0.713983352753048	NOX4/ASAP1/DLG1/VIL1/UNC13B/CDH17/HGS/KIAA1324/DNM2/SLF1/ADGRL3/CNOT2/VASP/AUTS2/RICTOR/DLG5	16
BP	GO:0034394	protein localization to cell surface	3/423	55/17381	0.149652598302881	0.743575675245379	0.713983352753048	NEDD4L/NRG1/PICALM	3
BP	GO:0060761	negative regulation of response to cytokine stimulus	3/423	55/17381	0.149652598302881	0.743575675245379	0.713983352753048	ZNF675/PPARG/MAP2K5	3
BP	GO:0090303	positive regulation of wound healing	3/423	55/17381	0.149652598302881	0.743575675245379	0.713983352753048	KANK1/TGFBR2/ARFGEF1	3
BP	GO:0050768	negative regulation of neurogenesis	9/423	247/17381	0.149872453204163	0.743575675245379	0.713983352753048	ASAP1/KANK1/PTK2/LDLR/HOOK3/STAT3/EIF4ENIF1/NRG1/RAPGEF2	9
BP	GO:0007389	pattern specification process	14/423	422/17381	0.150690864972966	0.743575675245379	0.713983352753048	FGFR2/AXIN1/CCDC40/TGFBR2/SETDB2/PBX3/EED/CELSR1/ZEB1/IFT122/PCSK5/SCMH1/ABI1/TRA2B	14
BP	GO:0045088	regulation of innate immune response	14/423	422/17381	0.150690864972966	0.743575675245379	0.713983352753048	MUC16/PSMB1/PPARG/RPS6KA5/UBQLN1/RNF135/RELB/LSM14A/DMBT1/OTULIN/CREBBP/SIN3A/ITCH/NCR1	14
BP	GO:0000086	G2/M transition of mitotic cell cycle	9/423	248/17381	0.152415211735557	0.743575675245379	0.713983352753048	CEP70/PSMB1/CDK14/NDE1/DCTN2/DNM2/CNTRL/SIN3A/RINT1	9
BP	GO:0032868	response to insulin	9/423	248/17381	0.152415211735557	0.743575675245379	0.713983352753048	KANK1/SMARCC1/FOXO1/PPARG/LPIN1/PHIP/STXBP3/DENND4C/SCAP	9
BP	GO:0048640	negative regulation of developmental growth	4/423	85/17381	0.152869261958621	0.743575675245379	0.713983352753048	STK4/TGFBR2/PTK2/STK3	4
BP	GO:0016331	morphogenesis of embryonic epithelium	6/423	148/17381	0.152906320437095	0.743575675245379	0.713983352753048	FGFR2/STK4/VASP/STK3/CELSR1/IFT122	6
BP	GO:0006289	nucleotide-excision repair	5/423	116/17381	0.153001485212527	0.743575675245379	0.713983352753048	USP7/AQR/SLC30A9/UBE2I/POLL	5
BP	GO:0072089	stem cell proliferation	5/423	116/17381	0.153001485212527	0.743575675245379	0.713983352753048	FGFR2/EPCAM/NDE1/DAGLB/SOX5	5
BP	GO:0042098	T cell proliferation	7/423	181/17381	0.153465544274297	0.743575675245379	0.713983352753048	DLG1/TGFBR2/IL20RB/MARCH7/TNFRSF21/ITCH/DLG5	7
BP	GO:0008654	phospholipid biosynthetic process	10/423	283/17381	0.153974222848043	0.743575675245379	0.713983352753048	FGFR2/TAMM41/ETNK1/LPIN1/PIKFYVE/MTM1/PI4K2B/PLA2G4A/PLD1/DHDDS	10
BP	GO:0034599	cellular response to oxidative stress	10/423	283/17381	0.153974222848043	0.743575675245379	0.713983352753048	VRK2/NOX4/FOXO1/ETV5/UBQLN1/MAP3K5/DNM2/ATG7/SIN3A/PDK1	10
BP	GO:0001933	negative regulation of protein phosphorylation	14/423	424/17381	0.154558187960057	0.743575675245379	0.713983352753048	DNAJC3/DLG1/ZNF675/FOXO1/GNAQ/PRKAG2/STK39/PDE4D/PRKRIP1/STK38/CEP85/ITCH/EIF3A/RPTOR	14
BP	GO:1901185	negative regulation of ERBB signaling pathway	3/423	56/17381	0.155453878016801	0.743575675245379	0.713983352753048	HGS/PTPN12/NRG1	3
BP	GO:0002758	innate immune response-activating signal transduction	10/423	284/17381	0.156380618888657	0.743575675245379	0.713983352753048	MUC16/PSMB1/RPS6KA5/UBQLN1/RELB/LSM14A/DMBT1/OTULIN/CREBBP/ITCH	10
BP	GO:0001773	myeloid dendritic cell activation	2/423	29/17381	0.156424003360523	0.743575675245379	0.713983352753048	TGFBR2/RELB	2
BP	GO:0001825	blastocyst formation	2/423	29/17381	0.156424003360523	0.743575675245379	0.713983352753048	CUL3/CNOT2	2
BP	GO:0015893	drug transport	2/423	29/17381	0.156424003360523	0.743575675245379	0.713983352753048	ABCC1/SLC22A3	2
BP	GO:0018146	keratan sulfate biosynthetic process	2/423	29/17381	0.156424003360523	0.743575675245379	0.713983352753048	B4GALT6/SLC35D2	2
BP	GO:0043552	positive regulation of phosphatidylinositol 3-kinase activity	2/423	29/17381	0.156424003360523	0.743575675245379	0.713983352753048	PTK2/VAV2	2
BP	GO:0051567	histone H3-K9 methylation	2/423	29/17381	0.156424003360523	0.743575675245379	0.713983352753048	SETDB2/ARID4A	2
BP	GO:0060285	cilium-dependent cell motility	2/423	29/17381	0.156424003360523	0.743575675245379	0.713983352753048	TTLL1/SPAG16	2
BP	GO:1900739	regulation of protein insertion into mitochondrial membrane involved in apoptotic signaling pathway	2/423	29/17381	0.156424003360523	0.743575675245379	0.713983352753048	NMT1/PPP1R13B	2
BP	GO:1900740	positive regulation of protein insertion into mitochondrial membrane involved in apoptotic signaling pathway	2/423	29/17381	0.156424003360523	0.743575675245379	0.713983352753048	NMT1/PPP1R13B	2
BP	GO:2000171	negative regulation of dendrite development	2/423	29/17381	0.156424003360523	0.743575675245379	0.713983352753048	ASAP1/RAPGEF2	2
BP	GO:0010975	regulation of neuron projection development	14/423	425/17381	0.156511516441467	0.743575675245379	0.713983352753048	NEDD4L/ASAP1/KANK1/KIF13B/DNM2/PTK2/PTPRF/GOLGA4/RAB21/ATF1/NRG1/RAPGEF2/DLG5/LPAR3	14
BP	GO:0018107	peptidyl-threonine phosphorylation	5/423	117/17381	0.156873492527127	0.743575675245379	0.713983352753048	AXIN1/PRKAG2/STK39/TGFBR2/RPTOR	5
BP	GO:0006998	nuclear envelope organization	4/423	86/17381	0.157465356003365	0.743575675245379	0.713983352753048	LPIN1/NUP54/NUP98/REEP3	4
BP	GO:0030317	flagellated sperm motility	4/423	86/17381	0.157465356003365	0.743575675245379	0.713983352753048	TTLL1/CCDC40/PLTP/SPAG16	4
BP	GO:0090559	regulation of membrane permeability	4/423	86/17381	0.157465356003365	0.743575675245379	0.713983352753048	TJP2/NMT1/STAT3/PPP1R13B	4
BP	GO:0042326	negative regulation of phosphorylation	15/423	462/17381	0.158703888354156	0.743575675245379	0.713983352753048	DNAJC3/DLG1/ZNF675/FOXO1/GNAQ/PRKAG2/STK39/PDE4D/PRKRIP1/STAT3/STK38/CEP85/ITCH/EIF3A/RPTOR	15
BP	GO:0032874	positive regulation of stress-activated MAPK cascade	6/423	150/17381	0.1597164941942	0.743575675245379	0.713983352753048	AXIN1/MAP3K5/SPAG9/MAP4K5/MAP3K21/STK3	6
BP	GO:0051028	mRNA transport	6/423	150/17381	0.1597164941942	0.743575675245379	0.713983352753048	AGFG1/UPF2/NUP54/LRPPRC/SENP2/NUP98	6
BP	GO:0010596	negative regulation of endothelial cell migration	3/423	57/17381	0.161324174077486	0.743575675245379	0.713983352753048	SP100/PPARG/MAP2K5	3
BP	GO:0055025	positive regulation of cardiac muscle tissue development	3/423	57/17381	0.161324174077486	0.743575675245379	0.713983352753048	FGFR2/ZFPM2/NRG1	3
BP	GO:1903051	negative regulation of proteolysis involved in cellular protein catabolic process	3/423	57/17381	0.161324174077486	0.743575675245379	0.713983352753048	SMARCC1/MTM1/USP14	3
BP	GO:1903902	positive regulation of viral life cycle	3/423	57/17381	0.161324174077486	0.743575675245379	0.713983352753048	VAPA/PABPC1/TMPRSS2	3
BP	GO:0006835	dicarboxylic acid transport	4/423	87/17381	0.162112201318031	0.743575675245379	0.713983352753048	GLS/UNC13B/STX1A/SLC26A3	4
BP	GO:0070304	positive regulation of stress-activated protein kinase signaling cascade	6/423	151/17381	0.163170312243214	0.743575675245379	0.713983352753048	AXIN1/MAP3K5/SPAG9/MAP4K5/MAP3K21/STK3	6
BP	GO:0046488	phosphatidylinositol metabolic process	8/423	218/17381	0.163438419600603	0.743575675245379	0.713983352753048	FGFR2/FAM126A/PIKFYVE/EFR3A/MTM1/PI4K2B/NRG1/PLA2G4A	8
BP	GO:0097191	extrinsic apoptotic signaling pathway	8/423	218/17381	0.163438419600603	0.743575675245379	0.713983352753048	STK4/SP100/PHIP/MAP2K5/BIRC6/STK3/SH3RF1/WWOX	8
BP	GO:1901605	alpha-amino acid metabolic process	8/423	218/17381	0.163438419600603	0.743575675245379	0.713983352753048	HIBADH/NOX4/OAT/GLS/MTHFD2L/OGDH/GMPS/GFPT1	8
BP	GO:0009141	nucleoside triphosphate metabolic process	11/423	322/17381	0.16371882566941	0.743575675245379	0.713983352753048	RRM2B/PRKAG2/GPHN/NDUFS4/NUP54/UQCRC2/OGDH/STAT3/NUP98/CMPK1/NDUFS3	11
BP	GO:0003158	endothelium development	5/423	119/17381	0.164736710296157	0.743575675245379	0.713983352753048	PDE4D/TJP2/ZEB1/NRG1/RAPGEF2	5
BP	GO:0046824	positive regulation of nucleocytoplasmic transport	5/423	119/17381	0.164736710296157	0.743575675245379	0.713983352753048	KANK1/CDH1/UBR5/CTDSPL2/HCLS1	5
BP	GO:0001539	cilium or flagellum-dependent cell motility	2/423	30/17381	0.16504360630961	0.743575675245379	0.713983352753048	TTLL1/SPAG16	2
BP	GO:0006099	tricarboxylic acid cycle	2/423	30/17381	0.16504360630961	0.743575675245379	0.713983352753048	OGDH/NNT	2
BP	GO:0019098	reproductive behavior	2/423	30/17381	0.16504360630961	0.743575675245379	0.713983352753048	GNAQ/NCOA1	2
BP	GO:0043403	skeletal muscle tissue regeneration	2/423	30/17381	0.16504360630961	0.743575675245379	0.713983352753048	LARGE1/TGFBR2	2
BP	GO:0045920	negative regulation of exocytosis	2/423	30/17381	0.16504360630961	0.743575675245379	0.713983352753048	ABR/STXBP3	2
BP	GO:0048384	retinoic acid receptor signaling pathway	2/423	30/17381	0.16504360630961	0.743575675245379	0.713983352753048	CTBP2/ASXL1	2
BP	GO:0050686	negative regulation of mRNA processing	2/423	30/17381	0.16504360630961	0.743575675245379	0.713983352753048	SUPT5H/TRA2B	2
BP	GO:0010721	negative regulation of cell development	10/423	288/17381	0.166192028988728	0.743575675245379	0.713983352753048	ASAP1/KANK1/TJP2/PTK2/LDLR/HOOK3/STAT3/EIF4ENIF1/NRG1/RAPGEF2	10
BP	GO:0033500	carbohydrate homeostasis	8/423	219/17381	0.166303965798596	0.743575675245379	0.713983352753048	NOX4/FOXO1/UNC13B/PPARG/STAT3/SIN3A/TRA2B/RPH3AL	8
BP	GO:0042593	glucose homeostasis	8/423	219/17381	0.166303965798596	0.743575675245379	0.713983352753048	NOX4/FOXO1/UNC13B/PPARG/STAT3/SIN3A/TRA2B/RPH3AL	8
BP	GO:0097722	sperm motility	4/423	88/17381	0.166808400507396	0.743575675245379	0.713983352753048	TTLL1/CCDC40/PLTP/SPAG16	4
BP	GO:0001947	heart looping	3/423	58/17381	0.167260441811957	0.743575675245379	0.713983352753048	CCDC40/TGFBR2/SETDB2	3
BP	GO:0035082	axoneme assembly	3/423	58/17381	0.167260441811957	0.743575675245379	0.713983352753048	TTLL1/CCDC40/SPAG16	3
BP	GO:0045600	positive regulation of fat cell differentiation	3/423	58/17381	0.167260441811957	0.743575675245379	0.713983352753048	STK4/PPARG/STK3	3
BP	GO:0075733	intracellular transport of virus	3/423	58/17381	0.167260441811957	0.743575675245379	0.713983352753048	NUP54/NUP98/KPNA5	3
BP	GO:0006486	protein glycosylation	10/423	289/17381	0.168690620361689	0.743575675245379	0.713983352753048	MUC16/LARGE1/DPY19L1/B3GALNT2/B4GALT6/GALNT7/GFPT1/ARFGEF1/DHDDS/RPN1	10
BP	GO:0043413	macromolecule glycosylation	10/423	289/17381	0.168690620361689	0.743575675245379	0.713983352753048	MUC16/LARGE1/DPY19L1/B3GALNT2/B4GALT6/GALNT7/GFPT1/ARFGEF1/DHDDS/RPN1	10
BP	GO:0030010	establishment of cell polarity	5/423	120/17381	0.168726353871096	0.743575675245379	0.713983352753048	KANK1/NDE1/PTK2/ARFGEF1/RICTOR	5
BP	GO:0031099	regeneration	7/423	186/17381	0.168970610788606	0.743575675245379	0.713983352753048	LARGE1/PPARG/UPF2/LPIN1/TGFBR2/PTPRF/PTPN12	7
BP	GO:0008643	carbohydrate transport	6/423	153/17381	0.170172932965324	0.743575675245379	0.713983352753048	C3/VIL1/PRKAG2/STXBP3/SLC35A3/SLC35D2	6
BP	GO:0051271	negative regulation of cellular component movement	10/423	290/17381	0.171207208655351	0.743575675245379	0.713983352753048	KANK1/SP100/PPARG/ABR/MAP2K5/DACH1/CCDC125/STAT3/NRG1/DLG5	10
BP	GO:0032092	positive regulation of protein binding	4/423	89/17381	0.171552545558048	0.743575675245379	0.713983352753048	STK4/CRBN/STK3/RAPGEF2	4
BP	GO:0036473	cell death in response to oxidative stress	4/423	89/17381	0.171552545558048	0.743575675245379	0.713983352753048	UBQLN1/MAP3K5/ATG7/PDK1	4
BP	GO:0048145	regulation of fibroblast proliferation	4/423	89/17381	0.171552545558048	0.743575675245379	0.713983352753048	PPARG/NDUFS4/DACH1/CDC73	4
BP	GO:0046622	positive regulation of organ growth	3/423	59/17381	0.173259652753557	0.743575675245379	0.713983352753048	FGFR2/ZFPM2/ACACB	3
BP	GO:1902041	regulation of extrinsic apoptotic signaling pathway via death domain receptors	3/423	59/17381	0.173259652753557	0.743575675245379	0.713983352753048	STK4/SP100/STK3	3
BP	GO:0050821	protein stabilization	6/423	154/17381	0.17372071921172	0.743575675245379	0.713983352753048	USP7/STK4/GNAQ/CCT3/NAPG/STK3	6
BP	GO:0006260	DNA replication	10/423	291/17381	0.173741638916329	0.743575675245379	0.713983352753048	RRM2B/TIMELESS/DACH1/LRWD1/ATG7/NUP98/SIN3A/ATF1/KAT7/POLL	10
BP	GO:0001569	branching involved in blood vessel morphogenesis	2/423	31/17381	0.173744081364892	0.743575675245379	0.713983352753048	STK4/TGFBR2	2
BP	GO:0001844	protein insertion into mitochondrial membrane involved in apoptotic signaling pathway	2/423	31/17381	0.173744081364892	0.743575675245379	0.713983352753048	NMT1/PPP1R13B	2
BP	GO:0015949	nucleobase-containing small molecule interconversion	2/423	31/17381	0.173744081364892	0.743575675245379	0.713983352753048	RRM2B/CMPK1	2
BP	GO:0032728	positive regulation of interferon-beta production	2/423	31/17381	0.173744081364892	0.743575675245379	0.713983352753048	RNF135/POLR3A	2
BP	GO:0043001	Golgi to plasma membrane protein transport	2/423	31/17381	0.173744081364892	0.743575675245379	0.713983352753048	GOLGA4/KIF13A	2
BP	GO:0046471	phosphatidylglycerol metabolic process	2/423	31/17381	0.173744081364892	0.743575675245379	0.713983352753048	TAMM41/PLA2G4A	2
BP	GO:0048713	regulation of oligodendrocyte differentiation	2/423	31/17381	0.173744081364892	0.743575675245379	0.713983352753048	PPARG/TNFRSF21	2
BP	GO:0071470	cellular response to osmotic stress	2/423	31/17381	0.173744081364892	0.743575675245379	0.713983352753048	STK39/RELB	2
BP	GO:0097484	dendrite extension	2/423	31/17381	0.173744081364892	0.743575675245379	0.713983352753048	NEDD4L/AUTS2	2
BP	GO:1902116	negative regulation of organelle assembly	2/423	31/17381	0.173744081364892	0.743575675245379	0.713983352753048	DNM2/MTM1	2
BP	GO:0006913	nucleocytoplasmic transport	15/423	470/17381	0.174236455509591	0.743575675245379	0.713983352753048	RSRC1/KANK1/RANGAP1/SP100/AGFG1/UPF2/GNAQ/NUP54/STAT3/CDH1/UBR5/NUP98/CTDSPL2/KPNA5/HCLS1	15
BP	GO:0044839	cell cycle G2/M phase transition	9/423	257/17381	0.176235561351196	0.743575675245379	0.713983352753048	CEP70/PSMB1/CDK14/NDE1/DCTN2/DNM2/CNTRL/SIN3A/RINT1	9
BP	GO:0006892	post-Golgi vesicle-mediated transport	4/423	90/17381	0.176343219286811	0.743575675245379	0.713983352753048	DNM2/GOLGA4/DOPEY2/KIF13A	4
BP	GO:0007589	body fluid secretion	4/423	90/17381	0.176343219286811	0.743575675245379	0.713983352753048	STK39/NCOA1/VDR/DDR1	4
BP	GO:0030901	midbrain development	4/423	90/17381	0.176343219286811	0.743575675245379	0.713983352753048	FGFR2/SEC16A/NDUFS3/DLG5	4
BP	GO:0031124	mRNA 3'-end processing	4/423	90/17381	0.176343219286811	0.743575675245379	0.713983352753048	CPSF6/CDC73/SUPT5H/PABPC1	4
BP	GO:0048144	fibroblast proliferation	4/423	90/17381	0.176343219286811	0.743575675245379	0.713983352753048	PPARG/NDUFS4/DACH1/CDC73	4
BP	GO:0055024	regulation of cardiac muscle tissue development	4/423	90/17381	0.176343219286811	0.743575675245379	0.713983352753048	FGFR2/ZFPM2/TGFBR2/NRG1	4
BP	GO:0001838	embryonic epithelial tube formation	5/423	122/17381	0.176817714043567	0.743575675245379	0.713983352753048	STK4/VASP/STK3/CELSR1/IFT122	5
BP	GO:1902850	microtubule cytoskeleton organization involved in mitosis	5/423	122/17381	0.176817714043567	0.743575675245379	0.713983352753048	NDE1/DCTN2/SPICE1/PTPA/TBCE	5
BP	GO:0010769	regulation of cell morphogenesis involved in differentiation	9/423	258/17381	0.178982756908978	0.743575675245379	0.713983352753048	KANK1/KIF13B/DNM2/PTK2/GOLGA4/RAB21/NRG1/RAPGEF2/LPAR3	9
BP	GO:0030032	lamellipodium assembly	3/423	60/17381	0.179318797839069	0.743575675245379	0.713983352753048	DNM2/VAV2/AUTS2	3
BP	GO:0061564	axon development	15/423	473/17381	0.180253760539032	0.743575675245379	0.713983352753048	FGFR2/RPS6KA5/KIF13B/DNM2/PTK2/PTPRF/DDR1/GOLGA4/RAB21/VASP/TBCE/NRG1/PICALM/AUTS2/LPAR3	15
BP	GO:0002223	stimulatory C-type lectin receptor signaling pathway	5/423	123/17381	0.180917803215613	0.743575675245379	0.713983352753048	MUC16/PSMB1/RPS6KA5/RELB/CREBBP	5
BP	GO:0007224	smoothened signaling pathway	5/423	123/17381	0.180917803215613	0.743575675245379	0.713983352753048	FGFR2/TGFBR2/CREBBP/IFT122/DLG5	5
BP	GO:0006520	cellular amino acid metabolic process	12/423	365/17381	0.18114725068799	0.743575675245379	0.713983352753048	HIBADH/NOX4/PSMB1/OAT/GLS/RIMKLB/TARS2/MTHFD2L/OGDH/GMPS/IARS/GFPT1	12
BP	GO:0015908	fatty acid transport	4/423	91/17381	0.181178996748378	0.743575675245379	0.713983352753048	PPARG/PRKAG2/PLA2G4A/ACACB	4
BP	GO:0030838	positive regulation of actin filament polymerization	4/423	91/17381	0.181178996748378	0.743575675245379	0.713983352753048	DLG1/VIL1/VASP/RICTOR	4
BP	GO:0033273	response to vitamin	4/423	91/17381	0.181178996748378	0.743575675245379	0.713983352753048	KANK2/PPARG/VDR/TRIM24	4
BP	GO:1903578	regulation of ATP metabolic process	4/423	91/17381	0.181178996748378	0.743575675245379	0.713983352753048	PRKAG2/NUP54/STAT3/NUP98	4
BP	GO:1904019	epithelial cell apoptotic process	4/423	91/17381	0.181178996748378	0.743575675245379	0.713983352753048	STK4/MAP3K5/TGFBR2/STK3	4
BP	GO:0030336	negative regulation of cell migration	9/423	259/17381	0.181749315518648	0.743575675245379	0.713983352753048	KANK1/SP100/PPARG/ABR/MAP2K5/DACH1/STAT3/NRG1/DLG5	9
BP	GO:0006691	leukotriene metabolic process	2/423	32/17381	0.182516416827978	0.743575675245379	0.713983352753048	ABCC1/PTGR1	2
BP	GO:0008089	anterograde axonal transport	2/423	32/17381	0.182516416827978	0.743575675245379	0.713983352753048	RAB21/KIF1B	2
BP	GO:0010591	regulation of lamellipodium assembly	2/423	32/17381	0.182516416827978	0.743575675245379	0.713983352753048	DNM2/AUTS2	2
BP	GO:0033120	positive regulation of RNA splicing	2/423	32/17381	0.182516416827978	0.743575675245379	0.713983352753048	NUP98/TRA2B	2
BP	GO:0090075	relaxation of muscle	2/423	32/17381	0.182516416827978	0.743575675245379	0.713983352753048	GUCY1A3/PDE4D	2
BP	GO:0090218	positive regulation of lipid kinase activity	2/423	32/17381	0.182516416827978	0.743575675245379	0.713983352753048	PTK2/VAV2	2
BP	GO:0009895	negative regulation of catabolic process	9/423	260/17381	0.184535025444706	0.743575675245379	0.713983352753048	SMARCC1/MTM1/STAT3/LRPPRC/ATG7/PABPC1/USP14/NRG1/ACACB	9
BP	GO:0050808	synapse organization	9/423	260/17381	0.184535025444706	0.743575675245379	0.713983352753048	UNC13B/ETV5/GPHN/PTK2/ADGRL3/PDZRN3/CDH1/NRG1/DLG5	9
BP	GO:0009855	determination of bilateral symmetry	5/423	124/17381	0.185053065636278	0.743575675245379	0.713983352753048	AXIN1/CCDC40/TGFBR2/SETDB2/PCSK5	5
BP	GO:0018210	peptidyl-threonine modification	5/423	124/17381	0.185053065636278	0.743575675245379	0.713983352753048	AXIN1/PRKAG2/STK39/TGFBR2/RPTOR	5
BP	GO:0060359	response to ammonium ion	5/423	124/17381	0.185053065636278	0.743575675245379	0.713983352753048	GNAQ/DNM2/ADGRL3/ATG7/SIN3A	5
BP	GO:0002753	cytoplasmic pattern recognition receptor signaling pathway	3/423	61/17381	0.185434890389087	0.743575675245379	0.713983352753048	LSM14A/OTULIN/ITCH	3
BP	GO:0043297	apical junction assembly	3/423	61/17381	0.185434890389087	0.743575675245379	0.713983352753048	DLG1/TBCD/DLG5	3
BP	GO:0045685	regulation of glial cell differentiation	3/423	61/17381	0.185434890389087	0.743575675245379	0.713983352753048	PPARG/LDLR/TNFRSF21	3
BP	GO:0046794	transport of virus	3/423	61/17381	0.185434890389087	0.743575675245379	0.713983352753048	NUP54/NUP98/KPNA5	3
BP	GO:0051785	positive regulation of nuclear division	3/423	61/17381	0.185434890389087	0.743575675245379	0.713983352753048	CUL3/PHIP/SLF1	3
BP	GO:0007041	lysosomal transport	4/423	92/17381	0.186058446602092	0.743575675245379	0.713983352753048	HGS/HOOK3/MTM1/KIF13A	4
BP	GO:0051169	nuclear transport	15/423	476/17381	0.186373351951593	0.743575675245379	0.713983352753048	RSRC1/KANK1/RANGAP1/SP100/AGFG1/UPF2/GNAQ/NUP54/STAT3/CDH1/UBR5/NUP98/CTDSPL2/KPNA5/HCLS1	15
BP	GO:0003002	regionalization	11/423	332/17381	0.187795825357834	0.743575675245379	0.713983352753048	FGFR2/AXIN1/SETDB2/PBX3/EED/CELSR1/IFT122/PCSK5/SCMH1/ABI1/TRA2B	11
BP	GO:0006413	translational initiation	7/423	192/17381	0.188439958504151	0.743575675245379	0.713983352753048	DNAJC3/DDX3Y/EIF3E/EIF2S3/PABPC1/EIF3A/EIF4G3	7
BP	GO:0009799	specification of symmetry	5/423	125/17381	0.189222666766155	0.743575675245379	0.713983352753048	AXIN1/CCDC40/TGFBR2/SETDB2/PCSK5	5
BP	GO:0032479	regulation of type I interferon production	5/423	125/17381	0.189222666766155	0.743575675245379	0.713983352753048	RNF135/POLR3A/RELB/CREBBP/ITCH	5
BP	GO:0009124	nucleoside monophosphate biosynthetic process	4/423	93/17381	0.190980132437899	0.743575675245379	0.713983352753048	PRKAG2/STAT3/GMPS/CMPK1	4
BP	GO:0032006	regulation of TOR signaling	4/423	93/17381	0.190980132437899	0.743575675245379	0.713983352753048	WDR59/MTM1/RICTOR/RPTOR	4
BP	GO:0034766	negative regulation of ion transmembrane transport	4/423	93/17381	0.190980132437899	0.743575675245379	0.713983352753048	NEDD4L/STK39/UBQLN1/CRBN	4
BP	GO:0001941	postsynaptic membrane organization	2/423	33/17381	0.19135198982003	0.743575675245379	0.713983352753048	ETV5/GPHN	2
BP	GO:0006409	tRNA export from nucleus	2/423	33/17381	0.19135198982003	0.743575675245379	0.713983352753048	NUP54/NUP98	2
BP	GO:0009154	purine ribonucleotide catabolic process	2/423	33/17381	0.19135198982003	0.743575675245379	0.713983352753048	PDE7B/PDE4D	2
BP	GO:0016601	Rac protein signal transduction	2/423	33/17381	0.19135198982003	0.743575675245379	0.713983352753048	DNM2/AUTS2	2
BP	GO:0031062	positive regulation of histone methylation	2/423	33/17381	0.19135198982003	0.743575675245379	0.713983352753048	EED/AUTS2	2
BP	GO:0051204	protein insertion into mitochondrial membrane	2/423	33/17381	0.19135198982003	0.743575675245379	0.713983352753048	NMT1/PPP1R13B	2
BP	GO:0061614	pri-miRNA transcription from RNA polymerase II promoter	2/423	33/17381	0.19135198982003	0.743575675245379	0.713983352753048	PPARG/STAT3	2
BP	GO:0071431	tRNA-containing ribonucleoprotein complex export from nucleus	2/423	33/17381	0.19135198982003	0.743575675245379	0.713983352753048	NUP54/NUP98	2
BP	GO:0098751	bone cell development	2/423	33/17381	0.19135198982003	0.743575675245379	0.713983352753048	TJP2/ABI1	2
BP	GO:0098901	regulation of cardiac muscle cell action potential	2/423	33/17381	0.19135198982003	0.743575675245379	0.713983352753048	DLG1/SLMAP	2
BP	GO:0042246	tissue regeneration	3/423	62/17381	0.191604968881488	0.743575675245379	0.713983352753048	LARGE1/TGFBR2/PTPN12	3
BP	GO:0043406	positive regulation of MAP kinase activity	9/423	263/17381	0.193004892809014	0.743575675245379	0.713983352753048	NOX4/AXIN1/MAP2K5/MAP3K5/SPAG9/MAP4K5/MAP3K21/NRG1/LPAR3	9
BP	GO:0002220	innate immune response activating cell surface receptor signaling pathway	5/423	126/17381	0.193425764875572	0.743575675245379	0.713983352753048	MUC16/PSMB1/RPS6KA5/RELB/CREBBP	5
BP	GO:0032606	type I interferon production	5/423	126/17381	0.193425764875572	0.743575675245379	0.713983352753048	RNF135/POLR3A/RELB/CREBBP/ITCH	5
BP	GO:0090263	positive regulation of canonical Wnt signaling pathway	5/423	126/17381	0.193425764875572	0.743575675245379	0.713983352753048	PSMB1/FGFR2/AXIN1/USP34/UBR5	5
BP	GO:0070085	glycosylation	10/423	299/17381	0.194639783864106	0.743575675245379	0.713983352753048	MUC16/LARGE1/DPY19L1/B3GALNT2/B4GALT6/GALNT7/GFPT1/ARFGEF1/DHDDS/RPN1	10
BP	GO:0010389	regulation of G2/M transition of mitotic cell cycle	7/423	194/17381	0.195126290035734	0.743575675245379	0.713983352753048	CEP70/PSMB1/NDE1/DCTN2/CNTRL/SIN3A/RINT1	7
BP	GO:0006282	regulation of DNA repair	4/423	94/17381	0.195942614061552	0.743575675245379	0.713983352753048	TIMELESS/SLF1/UBR5/USP1	4
BP	GO:0055017	cardiac muscle tissue growth	4/423	94/17381	0.195942614061552	0.743575675245379	0.713983352753048	FGFR2/ZFPM2/C3orf58/TGFBR2	4
BP	GO:0010506	regulation of autophagy	10/423	300/17381	0.197327317412466	0.743575675245379	0.713983352753048	FOXO1/PRKAG2/PIKFYVE/DRAM1/KIAA1324/POLR3A/MTM1/SUPT5H/ATG7/RPTOR	10
BP	GO:0030326	embryonic limb morphogenesis	5/423	127/17381	0.197661511663816	0.743575675245379	0.713983352753048	LMBR1/GNAQ/CREBBP/IFT122/ECE1	5
BP	GO:0035113	embryonic appendage morphogenesis	5/423	127/17381	0.197661511663816	0.743575675245379	0.713983352753048	LMBR1/GNAQ/CREBBP/IFT122/ECE1	5
BP	GO:0050680	negative regulation of epithelial cell proliferation	5/423	127/17381	0.197661511663816	0.743575675245379	0.713983352753048	FGFR2/DLG1/VDR/CDC73/IFT122	5
BP	GO:0003143	embryonic heart tube morphogenesis	3/423	63/17381	0.197826099527474	0.743575675245379	0.713983352753048	CCDC40/TGFBR2/SETDB2	3
BP	GO:0061371	determination of heart left/right asymmetry	3/423	63/17381	0.197826099527474	0.743575675245379	0.713983352753048	CCDC40/TGFBR2/SETDB2	3
BP	GO:0086003	cardiac muscle cell contraction	3/423	63/17381	0.197826099527474	0.743575675245379	0.713983352753048	NEDD4L/DLG1/PDE4D	3
BP	GO:0032869	cellular response to insulin stimulus	7/423	195/17381	0.198504569375892	0.743575675245379	0.713983352753048	KANK1/SMARCC1/FOXO1/PPARG/LPIN1/PHIP/DENND4C	7
BP	GO:0050657	nucleic acid transport	7/423	195/17381	0.198504569375892	0.743575675245379	0.713983352753048	AGFG1/UPF2/NUP54/LRPPRC/SENP2/NUP98/ATXN2	7
BP	GO:0050658	RNA transport	7/423	195/17381	0.198504569375892	0.743575675245379	0.713983352753048	AGFG1/UPF2/NUP54/LRPPRC/SENP2/NUP98/ATXN2	7
BP	GO:0000819	sister chromatid segregation	8/423	230/17381	0.199286732781544	0.743575675245379	0.713983352753048	CUL3/RANGAP1/NDE1/SLF1/SPC24/NUP98/DIS3L2/CENPI	8
BP	GO:0030307	positive regulation of cell growth	6/423	161/17381	0.199373398673852	0.743575675245379	0.713983352753048	NEDD4L/MAP2K5/GOLGA4/NRG1/RPTOR/LPAR3	6
BP	GO:0006101	citrate metabolic process	2/423	34/17381	0.200242552768934	0.743575675245379	0.713983352753048	OGDH/NNT	2
BP	GO:0006692	prostanoid metabolic process	2/423	34/17381	0.200242552768934	0.743575675245379	0.713983352753048	CES2/PTGR1	2
BP	GO:0006693	prostaglandin metabolic process	2/423	34/17381	0.200242552768934	0.743575675245379	0.713983352753048	CES2/PTGR1	2
BP	GO:0009261	ribonucleotide catabolic process	2/423	34/17381	0.200242552768934	0.743575675245379	0.713983352753048	PDE7B/PDE4D	2
BP	GO:0016486	peptide hormone processing	2/423	34/17381	0.200242552768934	0.743575675245379	0.713983352753048	ECE1/PCSK5	2
BP	GO:0017144	drug metabolic process	2/423	34/17381	0.200242552768934	0.743575675245379	0.713983352753048	CYP2C19/NT5C2	2
BP	GO:0032148	activation of protein kinase B activity	2/423	34/17381	0.200242552768934	0.743575675245379	0.713983352753048	NRG1/RICTOR	2
BP	GO:0042339	keratan sulfate metabolic process	2/423	34/17381	0.200242552768934	0.743575675245379	0.713983352753048	B4GALT6/SLC35D2	2
BP	GO:0042558	pteridine-containing compound metabolic process	2/423	34/17381	0.200242552768934	0.743575675245379	0.713983352753048	MTHFD2L/PCBD2	2
BP	GO:0043171	peptide catabolic process	2/423	34/17381	0.200242552768934	0.743575675245379	0.713983352753048	RNPEP/ECE1	2
BP	GO:0045070	positive regulation of viral genome replication	2/423	34/17381	0.200242552768934	0.743575675245379	0.713983352753048	VAPA/PABPC1	2
BP	GO:0048048	embryonic eye morphogenesis	2/423	34/17381	0.200242552768934	0.743575675245379	0.713983352753048	AXIN1/ZEB1	2
BP	GO:0097502	mannosylation	2/423	34/17381	0.200242552768934	0.743575675245379	0.713983352753048	LARGE1/DPY19L1	2
BP	GO:2000249	regulation of actin cytoskeleton reorganization	2/423	34/17381	0.200242552768934	0.743575675245379	0.713983352753048	CD2AP/HCLS1	2
BP	GO:1901987	regulation of cell cycle phase transition	14/423	446/17381	0.200433249642035	0.743575675245379	0.713983352753048	CEP70/KANK2/PSMB1/CUL3/NDE1/DCTN2/CNTRL/TMOD3/CDC73/CNOT2/UBE2E2/SIN3A/RINT1/RPTOR	14
BP	GO:0042472	inner ear morphogenesis	4/423	95/17381	0.200944448739208	0.743575675245379	0.713983352753048	FGFR2/ABR/CELSR1/ZEB1	4
BP	GO:1902476	chloride transmembrane transport	4/423	95/17381	0.200944448739208	0.743575675245379	0.713983352753048	SLC12A2/ANO5/ANO10/SLC26A3	4
BP	GO:0015980	energy derivation by oxidation of organic compounds	9/423	266/17381	0.201639166670697	0.743575675245379	0.713983352753048	FASTKD1/STK40/PRKAG2/NDUFS4/UQCRC2/OGDH/NNT/GFPT1/NDUFS3	9
BP	GO:0006403	RNA localization	8/423	231/17381	0.20241080311076	0.743575675245379	0.713983352753048	AGFG1/UPF2/CCT3/NUP54/LRPPRC/SENP2/NUP98/ATXN2	8
BP	GO:0031346	positive regulation of cell projection organization	11/423	338/17381	0.202980876419959	0.743575675245379	0.713983352753048	NEDD4L/VIL1/DNM2/GOLGA4/RAB21/ATF1/NRG1/RAPGEF2/AUTS2/DLG5/LPAR3	11
BP	GO:0016241	regulation of macroautophagy	6/423	162/17381	0.203148378513812	0.743575675245379	0.713983352753048	PRKAG2/PIKFYVE/KIAA1324/MTM1/SUPT5H/RPTOR	6
BP	GO:0009060	aerobic respiration	3/423	64/17381	0.204095378659317	0.743575675245379	0.713983352753048	UQCRC2/OGDH/NNT	3
BP	GO:0046785	microtubule polymerization	3/423	64/17381	0.204095378659317	0.743575675245379	0.713983352753048	NDE1/TBCD/EML2	3
BP	GO:0055008	cardiac muscle tissue morphogenesis	3/423	64/17381	0.204095378659317	0.743575675245379	0.713983352753048	FGFR2/ZFPM2/NRG1	3
BP	GO:1902930	regulation of alcohol biosynthetic process	3/423	64/17381	0.204095378659317	0.743575675245379	0.713983352753048	VDR/SCAP/ACACB	3
BP	GO:1903036	positive regulation of response to wounding	3/423	64/17381	0.204095378659317	0.743575675245379	0.713983352753048	KANK1/TGFBR2/ARFGEF1	3
BP	GO:0018108	peptidyl-tyrosine phosphorylation	12/423	375/17381	0.20501702679681	0.743575675245379	0.713983352753048	FGFR2/MAP2K5/PTK2/CNTRL/STAT3/DDR1/TRIM24/HCLS1/NRG1/ABI1/RICTOR/ROR1	12
BP	GO:0040013	negative regulation of locomotion	10/423	303/17381	0.205485938411917	0.743575675245379	0.713983352753048	KANK1/SP100/PPARG/ABR/MAP2K5/DACH1/CCDC125/STAT3/NRG1/DLG5	10
BP	GO:0071375	cellular response to peptide hormone stimulus	10/423	303/17381	0.205485938411917	0.743575675245379	0.713983352753048	KANK1/RANGAP1/SMARCC1/FOXO1/PPARG/LPIN1/PHIP/PTK2/DENND4C/STAT3	10
BP	GO:0031334	positive regulation of protein complex assembly	8/423	232/17381	0.205554541193233	0.743575675245379	0.713983352753048	ASAP1/DLG1/VIL1/UNC13B/CDH17/SLF1/VASP/RICTOR	8
BP	GO:0051591	response to cAMP	4/423	96/17381	0.205984192401622	0.743575675245379	0.713983352753048	NOX4/NDUFS4/RAPGEF2/SLC26A3	4
BP	GO:0097711	ciliary basal body-plasma membrane docking	4/423	96/17381	0.205984192401622	0.743575675245379	0.713983352753048	CEP70/NDE1/DCTN2/CNTRL	4
BP	GO:0006766	vitamin metabolic process	5/423	129/17381	0.206227528866113	0.743575675245379	0.713983352753048	PLTP/MTHFD2L/ABCC1/VDR/ACACB	5
BP	GO:0098661	inorganic anion transmembrane transport	5/423	129/17381	0.206227528866113	0.743575675245379	0.713983352753048	ABCC1/SLC12A2/ANO5/ANO10/SLC26A3	5
BP	GO:0051168	nuclear export	7/423	198/17381	0.208775048060033	0.743575675245379	0.713983352753048	RANGAP1/SP100/AGFG1/UPF2/NUP54/NUP98/CTDSPL2	7
BP	GO:0051236	establishment of RNA localization	7/423	198/17381	0.208775048060033	0.743575675245379	0.713983352753048	AGFG1/UPF2/NUP54/LRPPRC/SENP2/NUP98/ATXN2	7
BP	GO:0000291	nuclear-transcribed mRNA catabolic process, exonucleolytic	2/423	35/17381	0.209180220321419	0.743575675245379	0.713983352753048	NT5C3B/DIS3L2	2
BP	GO:0007603	phototransduction, visible light	2/423	35/17381	0.209180220321419	0.743575675245379	0.713983352753048	GNAQ/NMT1	2
BP	GO:0010165	response to X-ray	2/423	35/17381	0.209180220321419	0.743575675245379	0.713983352753048	DNM2/XRRA1	2
BP	GO:0043277	apoptotic cell clearance	2/423	35/17381	0.209180220321419	0.743575675245379	0.713983352753048	C3/TXNDC5	2
BP	GO:0046329	negative regulation of JNK cascade	2/423	35/17381	0.209180220321419	0.743575675245379	0.713983352753048	ZNF675/ITCH	2
BP	GO:0048566	embryonic digestive tract development	2/423	35/17381	0.209180220321419	0.743575675245379	0.713983352753048	FGFR2/PCSK5	2
BP	GO:0051031	tRNA transport	2/423	35/17381	0.209180220321419	0.743575675245379	0.713983352753048	NUP54/NUP98	2
BP	GO:0060045	positive regulation of cardiac muscle cell proliferation	2/423	35/17381	0.209180220321419	0.743575675245379	0.713983352753048	FGFR2/ZFPM2	2
BP	GO:0060306	regulation of membrane repolarization	2/423	35/17381	0.209180220321419	0.743575675245379	0.713983352753048	NEDD4L/DLG1	2
BP	GO:0086005	ventricular cardiac muscle cell action potential	2/423	35/17381	0.209180220321419	0.743575675245379	0.713983352753048	NEDD4L/DLG1	2
BP	GO:0090503	RNA phosphodiester bond hydrolysis, exonucleolytic	2/423	35/17381	0.209180220321419	0.743575675245379	0.713983352753048	CNOT2/DIS3L2	2
BP	GO:0006513	protein monoubiquitination	3/423	65/17381	0.210409934938535	0.743575675245379	0.713983352753048	NEDD4L/CUL3/CDC73	3
BP	GO:1901264	carbohydrate derivative transport	3/423	65/17381	0.210409934938535	0.743575675245379	0.713983352753048	SLC35A3/SLC28A2/SLC35D2	3
BP	GO:1901607	alpha-amino acid biosynthetic process	3/423	65/17381	0.210409934938535	0.743575675245379	0.713983352753048	OAT/GLS/MTHFD2L	3
BP	GO:1902117	positive regulation of organelle assembly	3/423	65/17381	0.210409934938535	0.743575675245379	0.713983352753048	ASAP1/KIAA1324/CNOT2	3
BP	GO:0014066	regulation of phosphatidylinositol 3-kinase signaling	4/423	97/17381	0.211060400808183	0.743575675245379	0.713983352753048	C3orf58/PTK2/HCLS1/NRG1	4
BP	GO:0050769	positive regulation of neurogenesis	13/423	414/17381	0.211069281947126	0.743575675245379	0.713983352753048	NEDD4L/PPARG/ETV5/NCOA1/SPAG9/GOLGA4/RAB21/ZEB1/ATF1/NRG1/RAPGEF2/DLG5/LPAR3	13
BP	GO:0031349	positive regulation of defense response	14/423	451/17381	0.211660512776019	0.743575675245379	0.713983352753048	MUC16/C3/PSMB1/UNC13B/RPS6KA5/UBQLN1/LDLR/RELB/LSM14A/DMBT1/OTULIN/CREBBP/SIN3A/ITCH	14
BP	GO:0046777	protein autophosphorylation	8/423	234/17381	0.211899789899683	0.743575675245379	0.713983352753048	VRK2/FGFR2/STK4/STK39/PTK2/MAP3K21/DDR1/TRIM24	8
BP	GO:0018212	peptidyl-tyrosine modification	12/423	378/17381	0.212437739109429	0.743575675245379	0.713983352753048	FGFR2/MAP2K5/PTK2/CNTRL/STAT3/DDR1/TRIM24/HCLS1/NRG1/ABI1/RICTOR/ROR1	12
BP	GO:0032388	positive regulation of intracellular transport	11/423	342/17381	0.213392596556306	0.743575675245379	0.713983352753048	KANK1/UNC13B/NMT1/POLR3A/PPP1R13B/RAB21/CDH1/UBR5/CTDSPL2/HCLS1/NRG1	11
BP	GO:0072331	signal transduction by p53 class mediator	9/423	270/17381	0.213396421546039	0.743575675245379	0.713983352753048	RRM2B/SP100/PRKAG2/MYO6/PPP1R13B/CNOT2/TRIM24/PHF20/WWOX	9
BP	GO:0001959	regulation of cytokine-mediated signaling pathway	6/423	165/17381	0.214626354392111	0.743575675245379	0.713983352753048	VRK2/ZNF675/PPARG/LSM14A/OTULIN/ELF1	6
BP	GO:0043409	negative regulation of MAPK cascade	6/423	165/17381	0.214626354392111	0.743575675245379	0.713983352753048	DLG1/ZNF675/FOXO1/STK38/ITCH/EIF3A	6
BP	GO:0060968	regulation of gene silencing	5/423	131/17381	0.214913823458677	0.743575675245379	0.713983352753048	NUP54/NCOR2/STAT3/NUP98/SIN3A	5
BP	GO:0006790	sulfur compound metabolic process	12/423	379/17381	0.214936733222006	0.743575675245379	0.713983352753048	NOX4/PDHX/PAPSS1/MTHFD2L/OGDH/B4GALT6/NDST4/CBR4/SLC35D2/HSCB/PDK1/ACACB	12
BP	GO:0003007	heart morphogenesis	8/423	235/17381	0.215100676684872	0.743575675245379	0.713983352753048	FGFR2/CCDC40/ZFPM2/TGFBR2/PTK2/SETDB2/ASXL1/NRG1	8
BP	GO:1903322	positive regulation of protein modification by small protein conjugation or removal	7/423	200/17381	0.215730969857102	0.743575675245379	0.713983352753048	PSMB1/AXIN1/UBQLN1/PTK2/SENP2/RAB1A/UBE2I	7
BP	GO:0006641	triglyceride metabolic process	4/423	98/17381	0.216171630671082	0.743575675245379	0.713983352753048	C3/TBL1XR1/LPIN1/LDLR	4
BP	GO:0042307	positive regulation of protein import into nucleus	4/423	98/17381	0.216171630671082	0.743575675245379	0.713983352753048	KANK1/CDH1/UBR5/HCLS1	4
BP	GO:0046942	carboxylic acid transport	10/423	307/17381	0.21658101803141	0.743575675245379	0.713983352753048	GLS/UNC13B/PPARG/STX1A/PRKAG2/STK39/NCOA1/PLA2G4A/ACACB/SLC26A3	10
BP	GO:0007189	adenylate cyclase-activating G-protein coupled receptor signaling pathway	3/423	66/17381	0.216766931392946	0.743575675245379	0.713983352753048	GNAQ/PDE4D/RAPGEF2	3
BP	GO:0014068	positive regulation of phosphatidylinositol 3-kinase signaling	3/423	66/17381	0.216766931392946	0.743575675245379	0.713983352753048	PTK2/HCLS1/NRG1	3
BP	GO:0048708	astrocyte differentiation	3/423	66/17381	0.216766931392946	0.743575675245379	0.713983352753048	LDLR/STAT3/ROR1	3
BP	GO:0140029	exocytic process	3/423	66/17381	0.216766931392946	0.743575675245379	0.713983352753048	UNC13B/STX1A/STXBP3	3
BP	GO:1903725	regulation of phospholipid metabolic process	3/423	66/17381	0.216766931392946	0.743575675245379	0.713983352753048	PTK2/LDLR/VAV2	3
BP	GO:0000959	mitochondrial RNA metabolic process	2/423	36/17381	0.218157456667488	0.743575675245379	0.713983352753048	TARS2/LRPPRC	2
BP	GO:0006739	NADP metabolic process	2/423	36/17381	0.218157456667488	0.743575675245379	0.713983352753048	NNT/PGLS	2
BP	GO:0043267	negative regulation of potassium ion transport	2/423	36/17381	0.218157456667488	0.743575675245379	0.713983352753048	NEDD4L/STK39	2
BP	GO:0045747	positive regulation of Notch signaling pathway	2/423	36/17381	0.218157456667488	0.743575675245379	0.713983352753048	STAT3/TSPAN14	2
BP	GO:0050919	negative chemotaxis	2/423	36/17381	0.218157456667488	0.743575675245379	0.713983352753048	SEMA4B/NRG1	2
BP	GO:0051693	actin filament capping	2/423	36/17381	0.218157456667488	0.743575675245379	0.713983352753048	VIL1/TMOD3	2
BP	GO:0060416	response to growth hormone	2/423	36/17381	0.218157456667488	0.743575675245379	0.713983352753048	PTK2/STAT3	2
BP	GO:0060612	adipose tissue development	2/423	36/17381	0.218157456667488	0.743575675245379	0.713983352753048	TBL1XR1/FTO	2
BP	GO:0097352	autophagosome maturation	2/423	36/17381	0.218157456667488	0.743575675245379	0.713983352753048	UBQLN1/STX17	2
BP	GO:1900087	positive regulation of G1/S transition of mitotic cell cycle	2/423	36/17381	0.218157456667488	0.743575675245379	0.713983352753048	UBE2E2/RPTOR	2
BP	GO:1900744	regulation of p38MAPK cascade	2/423	36/17381	0.218157456667488	0.743575675245379	0.713983352753048	DLG1/MAP3K5	2
BP	GO:2000279	negative regulation of DNA biosynthetic process	2/423	36/17381	0.218157456667488	0.743575675245379	0.713983352753048	PPARG/DACH1	2
BP	GO:0002887	negative regulation of myeloid leukocyte mediated immunity	1/423	10/17381	0.21842500563178	0.743575675245379	0.713983352753048	ABR	1
BP	GO:0006222	UMP biosynthetic process	1/423	10/17381	0.21842500563178	0.743575675245379	0.713983352753048	CMPK1	1
BP	GO:0006547	histidine metabolic process	1/423	10/17381	0.21842500563178	0.743575675245379	0.713983352753048	MTHFD2L	1
BP	GO:0007084	mitotic nuclear envelope reassembly	1/423	10/17381	0.21842500563178	0.743575675245379	0.713983352753048	REEP3	1
BP	GO:0009173	pyrimidine ribonucleoside monophosphate metabolic process	1/423	10/17381	0.21842500563178	0.743575675245379	0.713983352753048	CMPK1	1
BP	GO:0009174	pyrimidine ribonucleoside monophosphate biosynthetic process	1/423	10/17381	0.21842500563178	0.743575675245379	0.713983352753048	CMPK1	1
BP	GO:0009629	response to gravity	1/423	10/17381	0.21842500563178	0.743575675245379	0.713983352753048	STX1A	1
BP	GO:0015937	coenzyme A biosynthetic process	1/423	10/17381	0.21842500563178	0.743575675245379	0.713983352753048	PANK3	1
BP	GO:0018095	protein polyglutamylation	1/423	10/17381	0.21842500563178	0.743575675245379	0.713983352753048	TTLL1	1
BP	GO:0021877	forebrain neuron fate commitment	1/423	10/17381	0.21842500563178	0.743575675245379	0.713983352753048	AXIN1	1
BP	GO:0030432	peristalsis	1/423	10/17381	0.21842500563178	0.743575675245379	0.713983352753048	DLG1	1
BP	GO:0032025	response to cobalt ion	1/423	10/17381	0.21842500563178	0.743575675245379	0.713983352753048	ATF1	1
BP	GO:0032905	transforming growth factor beta1 production	1/423	10/17381	0.21842500563178	0.743575675245379	0.713983352753048	CD2AP	1
BP	GO:0032908	regulation of transforming growth factor beta1 production	1/423	10/17381	0.21842500563178	0.743575675245379	0.713983352753048	CD2AP	1
BP	GO:0033623	regulation of integrin activation	1/423	10/17381	0.21842500563178	0.743575675245379	0.713983352753048	CDH17	1
BP	GO:0034115	negative regulation of heterotypic cell-cell adhesion	1/423	10/17381	0.21842500563178	0.743575675245379	0.713983352753048	MAP2K5	1
BP	GO:0034214	protein hexamerization	1/423	10/17381	0.21842500563178	0.743575675245379	0.713983352753048	OAT	1
BP	GO:0034427	nuclear-transcribed mRNA catabolic process, exonucleolytic, 3'-5'	1/423	10/17381	0.21842500563178	0.743575675245379	0.713983352753048	DIS3L2	1
BP	GO:0034770	histone H4-K20 methylation	1/423	10/17381	0.21842500563178	0.743575675245379	0.713983352753048	ARID4A	1
BP	GO:0035376	sterol import	1/423	10/17381	0.21842500563178	0.743575675245379	0.713983352753048	LDLR	1
BP	GO:0042447	hormone catabolic process	1/423	10/17381	0.21842500563178	0.743575675245379	0.713983352753048	ECE1	1
BP	GO:0043031	negative regulation of macrophage activation	1/423	10/17381	0.21842500563178	0.743575675245379	0.713983352753048	LDLR	1
BP	GO:0044557	relaxation of smooth muscle	1/423	10/17381	0.21842500563178	0.743575675245379	0.713983352753048	GUCY1A3	1
BP	GO:0044793	negative regulation by host of viral process	1/423	10/17381	0.21842500563178	0.743575675245379	0.713983352753048	VAPA	1
BP	GO:0045217	cell-cell junction maintenance	1/423	10/17381	0.21842500563178	0.743575675245379	0.713983352753048	PLEKHA7	1
BP	GO:0045602	negative regulation of endothelial cell differentiation	1/423	10/17381	0.21842500563178	0.743575675245379	0.713983352753048	ZEB1	1
BP	GO:0046049	UMP metabolic process	1/423	10/17381	0.21842500563178	0.743575675245379	0.713983352753048	CMPK1	1
BP	GO:0046085	adenosine metabolic process	1/423	10/17381	0.21842500563178	0.743575675245379	0.713983352753048	NT5C2	1
BP	GO:0046501	protoporphyrinogen IX metabolic process	1/423	10/17381	0.21842500563178	0.743575675245379	0.713983352753048	ALAS1	1
BP	GO:0048143	astrocyte activation	1/423	10/17381	0.21842500563178	0.743575675245379	0.713983352753048	LDLR	1
BP	GO:0051292	nuclear pore complex assembly	1/423	10/17381	0.21842500563178	0.743575675245379	0.713983352753048	NUP98	1
BP	GO:0051956	negative regulation of amino acid transport	1/423	10/17381	0.21842500563178	0.743575675245379	0.713983352753048	STK39	1
BP	GO:0060174	limb bud formation	1/423	10/17381	0.21842500563178	0.743575675245379	0.713983352753048	FGFR2	1
BP	GO:0060340	positive regulation of type I interferon-mediated signaling pathway	1/423	10/17381	0.21842500563178	0.743575675245379	0.713983352753048	LSM14A	1
BP	GO:0060484	lung-associated mesenchyme development	1/423	10/17381	0.21842500563178	0.743575675245379	0.713983352753048	FGFR2	1
BP	GO:0060502	epithelial cell proliferation involved in lung morphogenesis	1/423	10/17381	0.21842500563178	0.743575675245379	0.713983352753048	FGFR2	1
BP	GO:0060600	dichotomous subdivision of an epithelial terminal unit	1/423	10/17381	0.21842500563178	0.743575675245379	0.713983352753048	CELSR1	1
BP	GO:0070102	interleukin-6-mediated signaling pathway	1/423	10/17381	0.21842500563178	0.743575675245379	0.713983352753048	STAT3	1
BP	GO:0070508	cholesterol import	1/423	10/17381	0.21842500563178	0.743575675245379	0.713983352753048	LDLR	1
BP	GO:0070587	regulation of cell-cell adhesion involved in gastrulation	1/423	10/17381	0.21842500563178	0.743575675245379	0.713983352753048	MAP2K5	1
BP	GO:0071600	otic vesicle morphogenesis	1/423	10/17381	0.21842500563178	0.743575675245379	0.713983352753048	FGFR2	1
BP	GO:0071803	positive regulation of podosome assembly	1/423	10/17381	0.21842500563178	0.743575675245379	0.713983352753048	ASAP1	1
BP	GO:0072584	caveolin-mediated endocytosis	1/423	10/17381	0.21842500563178	0.743575675245379	0.713983352753048	NEDD4L	1
BP	GO:0075522	IRES-dependent viral translational initiation	1/423	10/17381	0.21842500563178	0.743575675245379	0.713983352753048	EIF3A	1
BP	GO:0090085	regulation of protein deubiquitination	1/423	10/17381	0.21842500563178	0.743575675245379	0.713983352753048	ITCH	1
BP	GO:0097499	protein localization to non-motile cilium	1/423	10/17381	0.21842500563178	0.743575675245379	0.713983352753048	TUB	1
BP	GO:0101023	vascular endothelial cell proliferation	1/423	10/17381	0.21842500563178	0.743575675245379	0.713983352753048	STAT3	1
BP	GO:1902004	positive regulation of amyloid-beta formation	1/423	10/17381	0.21842500563178	0.743575675245379	0.713983352753048	PICALM	1
BP	GO:1902337	regulation of apoptotic process involved in morphogenesis	1/423	10/17381	0.21842500563178	0.743575675245379	0.713983352753048	VDR	1
BP	GO:1903651	positive regulation of cytoplasmic transport	1/423	10/17381	0.21842500563178	0.743575675245379	0.713983352753048	RAB21	1
BP	GO:1903960	negative regulation of anion transmembrane transport	1/423	10/17381	0.21842500563178	0.743575675245379	0.713983352753048	STK39	1
BP	GO:1905031	regulation of membrane repolarization during cardiac muscle cell action potential	1/423	10/17381	0.21842500563178	0.743575675245379	0.713983352753048	DLG1	1
BP	GO:1905562	regulation of vascular endothelial cell proliferation	1/423	10/17381	0.21842500563178	0.743575675245379	0.713983352753048	STAT3	1
BP	GO:1990173	protein localization to nucleoplasm	1/423	10/17381	0.21842500563178	0.743575675245379	0.713983352753048	CCT3	1
BP	GO:1990403	embryonic brain development	1/423	10/17381	0.21842500563178	0.743575675245379	0.713983352753048	TRA2B	1
BP	GO:2000586	regulation of platelet-derived growth factor receptor-beta signaling pathway	1/423	10/17381	0.21842500563178	0.743575675245379	0.713983352753048	PTPN12	1
BP	GO:2001169	regulation of ATP biosynthetic process	1/423	10/17381	0.21842500563178	0.743575675245379	0.713983352753048	STAT3	1
BP	GO:2001214	positive regulation of vasculogenesis	1/423	10/17381	0.21842500563178	0.743575675245379	0.713983352753048	RAPGEF2	1
BP	GO:0006338	chromatin remodeling	6/423	166/17381	0.218501425377807	0.743575675245379	0.713983352753048	SMARCC1/TADA2A/SUPT5H/SCMH1/CENPI/TAF6L	6
BP	GO:0034763	negative regulation of transmembrane transport	4/423	99/17381	0.221316440739984	0.743575675245379	0.713983352753048	NEDD4L/STK39/UBQLN1/CRBN	4
BP	GO:0043266	regulation of potassium ion transport	4/423	99/17381	0.221316440739984	0.743575675245379	0.713983352753048	NEDD4L/DLG1/STK39/DNM2	4
BP	GO:0043473	pigmentation	4/423	99/17381	0.221316440739984	0.743575675245379	0.713983352753048	GNAQ/DCTN2/RAB1A/KIF13A	4
BP	GO:1901653	cellular response to peptide	11/423	345/17381	0.221345544213249	0.743575675245379	0.713983352753048	KANK1/RANGAP1/SMARCC1/FOXO1/PPARG/TIMELESS/LPIN1/PHIP/PTK2/DENND4C/STAT3	11
BP	GO:0046890	regulation of lipid biosynthetic process	6/423	167/17381	0.222400059005257	0.743575675245379	0.713983352753048	C3/PRKAG2/LDLR/VDR/SCAP/ACACB	6
BP	GO:0043393	regulation of protein binding	7/423	202/17381	0.222770142249405	0.743575675245379	0.713983352753048	STK4/SPAG9/PTPRF/CRBN/STK3/NRG1/RAPGEF2	7
BP	GO:0006695	cholesterol biosynthetic process	3/423	67/17381	0.223163567290668	0.743575675245379	0.713983352753048	SCAP/HMGCS2/ACACB	3
BP	GO:0042440	pigment metabolic process	3/423	67/17381	0.223163567290668	0.743575675245379	0.713983352753048	ALAS1/GMPS/RAPGEF2	3
BP	GO:0060411	cardiac septum morphogenesis	3/423	67/17381	0.223163567290668	0.743575675245379	0.713983352753048	FGFR2/ZFPM2/TGFBR2	3
BP	GO:0060998	regulation of dendritic spine development	3/423	67/17381	0.223163567290668	0.743575675245379	0.713983352753048	ASAP1/NRG1/DLG5	3
BP	GO:0002262	myeloid cell homeostasis	5/423	133/17381	0.223713433344246	0.743575675245379	0.713983352753048	ARID4A/STAT3/TMOD3/HCLS1/PTBP3	5
BP	GO:0050773	regulation of dendrite development	5/423	133/17381	0.223713433344246	0.743575675245379	0.713983352753048	ASAP1/RAB21/NRG1/RAPGEF2/DLG5	5
BP	GO:0090068	positive regulation of cell cycle process	9/423	274/17381	0.225419301334273	0.743575675245379	0.713983352753048	CUL3/PHIP/SLF1/TMOD3/CDC73/CNOT2/UBE2E2/SIN3A/RPTOR	9
BP	GO:0007586	digestion	6/423	168/17381	0.226321663617109	0.743575675245379	0.713983352753048	SI/VIL1/STK39/TJP2/LDLR/VDR	6
BP	GO:1904591	positive regulation of protein import	4/423	100/17381	0.226493392847546	0.743575675245379	0.713983352753048	KANK1/CDH1/UBR5/HCLS1	4
BP	GO:0006869	lipid transport	11/423	347/17381	0.226713661672768	0.743575675245379	0.713983352753048	PRELID2/ATP9A/PPARG/PRKAG2/ATP10B/NCOA1/PLTP/ABCC1/LDLR/PLA2G4A/ACACB	11
BP	GO:0060271	cilium assembly	11/423	347/17381	0.226713661672768	0.743575675245379	0.713983352753048	CEP70/TTLL1/ASAP1/CCDC40/NDE1/DCTN2/DNM2/CNTRL/SPAG16/IFT122/DNAH14	11
BP	GO:0009395	phospholipid catabolic process	2/423	37/17381	0.227167063264945	0.743575675245379	0.713983352753048	LDLR/PLA2G4A	2
BP	GO:0019068	virion assembly	2/423	37/17381	0.227167063264945	0.743575675245379	0.713983352753048	USP6NL/RAB1A	2
BP	GO:0045197	establishment or maintenance of epithelial cell apical/basal polarity	2/423	37/17381	0.227167063264945	0.743575675245379	0.713983352753048	DLG1/DLG5	2
BP	GO:0070423	nucleotide-binding oligomerization domain containing signaling pathway	2/423	37/17381	0.227167063264945	0.743575675245379	0.713983352753048	OTULIN/ITCH	2
BP	GO:1901030	positive regulation of mitochondrial outer membrane permeabilization involved in apoptotic signaling pathway	2/423	37/17381	0.227167063264945	0.743575675245379	0.713983352753048	NMT1/PPP1R13B	2
BP	GO:1901998	toxin transport	2/423	37/17381	0.227167063264945	0.743575675245379	0.713983352753048	CCT3/SLC22A3	2
BP	GO:1902803	regulation of synaptic vesicle transport	2/423	37/17381	0.227167063264945	0.743575675245379	0.713983352753048	UNC13B/STX1A	2
BP	GO:0045089	positive regulation of innate immune response	11/423	348/17381	0.229417053479985	0.743575675245379	0.713983352753048	MUC16/PSMB1/RPS6KA5/UBQLN1/RELB/LSM14A/DMBT1/OTULIN/CREBBP/SIN3A/ITCH	11
BP	GO:0045861	negative regulation of proteolysis	11/423	348/17381	0.229417053479985	0.743575675245379	0.713983352753048	C3/CRIM1/SMARCC1/VIL1/DNAJC1/MAP2K5/MTM1/BIRC6/USP14/PICALM/SH3RF1	11
BP	GO:0002088	lens development in camera-type eye	3/423	68/17381	0.229597079858852	0.743575675245379	0.713983352753048	DLG1/TGFBR2/NECTIN3	3
BP	GO:0003341	cilium movement	3/423	68/17381	0.229597079858852	0.743575675245379	0.713983352753048	TTLL1/CCDC40/SPAG16	3
BP	GO:0006970	response to osmotic stress	3/423	68/17381	0.229597079858852	0.743575675245379	0.713983352753048	STK39/SLC12A2/RELB	3
BP	GO:0036498	IRE1-mediated unfolded protein response	3/423	68/17381	0.229597079858852	0.743575675245379	0.713983352753048	DNAJC3/PDIA5/GFPT1	3
BP	GO:0055021	regulation of cardiac muscle tissue growth	3/423	68/17381	0.229597079858852	0.743575675245379	0.713983352753048	FGFR2/ZFPM2/TGFBR2	3
BP	GO:1900006	positive regulation of dendrite development	3/423	68/17381	0.229597079858852	0.743575675245379	0.713983352753048	RAB21/NRG1/DLG5	3
BP	GO:1902653	secondary alcohol biosynthetic process	3/423	68/17381	0.229597079858852	0.743575675245379	0.713983352753048	SCAP/HMGCS2/ACACB	3
BP	GO:1903363	negative regulation of cellular protein catabolic process	3/423	68/17381	0.229597079858852	0.743575675245379	0.713983352753048	SMARCC1/MTM1/USP14	3
BP	GO:0034329	cell junction assembly	7/423	204/17381	0.229889159931354	0.743575675245379	0.713983352753048	DLG1/PTK2/VASP/TBCD/RAPGEF2/VMP1/DLG5	7
BP	GO:1902749	regulation of cell cycle G2/M phase transition	7/423	204/17381	0.229889159931354	0.743575675245379	0.713983352753048	CEP70/PSMB1/NDE1/DCTN2/CNTRL/SIN3A/RINT1	7
BP	GO:0060249	anatomical structure homeostasis	12/423	385/17381	0.230187884544124	0.743575675245379	0.713983352753048	ANKRD11/NOX4/USP7/LARGE1/ZNF675/SP100/STK39/CCT3/MTM1/IL20RB/PRR4/TUB	12
BP	GO:0007219	Notch signaling pathway	6/423	169/17381	0.230265644300204	0.743575675245379	0.713983352753048	GMDS/TGFBR2/STAT3/CREBBP/TSPAN14/ITCH	6
BP	GO:0048732	gland development	13/423	422/17381	0.23040172658614	0.743575675245379	0.713983352753048	FGFR2/CUL3/SMARCC1/CCDC40/UPF2/ETV5/TGFBR2/NCOA1/VDR/DDR1/ASXL1/CDH1/NRG1	13
BP	GO:0006606	protein import into nucleus	9/423	276/17381	0.231525318992219	0.743575675245379	0.713983352753048	KANK1/GNAQ/NUP54/STAT3/CDH1/UBR5/NUP98/KPNA5/HCLS1	9
BP	GO:1903311	regulation of mRNA metabolic process	9/423	276/17381	0.231525318992219	0.743575675245379	0.713983352753048	PSMB1/RBM5/SAFB/CDC73/SUPT5H/NUP98/PABPC1/CARHSP1/TRA2B	9
BP	GO:0000096	sulfur amino acid metabolic process	2/423	38/17381	0.236202166952106	0.743575675245379	0.713983352753048	NOX4/MTHFD2L	2
BP	GO:0001990	regulation of systemic arterial blood pressure by hormone	2/423	38/17381	0.236202166952106	0.743575675245379	0.713983352753048	ECE1/PCSK5	2
BP	GO:0031057	negative regulation of histone modification	2/423	38/17381	0.236202166952106	0.743575675245379	0.713983352753048	UBR5/SIN3A	2
BP	GO:0031113	regulation of microtubule polymerization	2/423	38/17381	0.236202166952106	0.743575675245379	0.713983352753048	TBCD/EML2	2
BP	GO:0035872	nucleotide-binding domain, leucine rich repeat containing receptor signaling pathway	2/423	38/17381	0.236202166952106	0.743575675245379	0.713983352753048	OTULIN/ITCH	2
BP	GO:0043537	negative regulation of blood vessel endothelial cell migration	2/423	38/17381	0.236202166952106	0.743575675245379	0.713983352753048	PPARG/MAP2K5	2
BP	GO:0045022	early endosome to late endosome transport	2/423	38/17381	0.236202166952106	0.743575675245379	0.713983352753048	HOOK3/RAB21	2
BP	GO:0061512	protein localization to cilium	2/423	38/17381	0.236202166952106	0.743575675245379	0.713983352753048	TUB/IFT122	2
BP	GO:0071364	cellular response to epidermal growth factor stimulus	2/423	38/17381	0.236202166952106	0.743575675245379	0.713983352753048	VIL1/PTPN12	2
BP	GO:0072350	tricarboxylic acid metabolic process	2/423	38/17381	0.236202166952106	0.743575675245379	0.713983352753048	OGDH/NNT	2
BP	GO:0007052	mitotic spindle organization	4/423	102/17381	0.236937991926921	0.743575675245379	0.713983352753048	DCTN2/SPICE1/PTPA/TBCE	4
BP	GO:0033138	positive regulation of peptidyl-serine phosphorylation	4/423	102/17381	0.236937991926921	0.743575675245379	0.713983352753048	AXIN1/STK4/HCLS1/RPTOR	4
BP	GO:2000278	regulation of DNA biosynthetic process	4/423	102/17381	0.236937991926921	0.743575675245379	0.713983352753048	NOX4/PPARG/CCT3/DACH1	4
BP	GO:0050670	regulation of lymphocyte proliferation	7/423	206/17381	0.237084567422244	0.743575675245379	0.713983352753048	DLG1/TGFBR2/IL20RB/MARCH7/TNFRSF21/ITCH/DLG5	7
BP	GO:0001678	cellular glucose homeostasis	5/423	136/17381	0.237109968010146	0.743575675245379	0.713983352753048	NOX4/FOXO1/UNC13B/SIN3A/TRA2B	5
BP	GO:0002863	positive regulation of inflammatory response to antigenic stimulus	1/423	11/17381	0.237457083383075	0.743575675245379	0.713983352753048	C3	1
BP	GO:0003161	cardiac conduction system development	1/423	11/17381	0.237457083383075	0.743575675245379	0.713983352753048	NRG1	1
BP	GO:0003356	regulation of cilium beat frequency	1/423	11/17381	0.237457083383075	0.743575675245379	0.713983352753048	CCDC40	1
BP	GO:0003413	chondrocyte differentiation involved in endochondral bone morphogenesis	1/423	11/17381	0.237457083383075	0.743575675245379	0.713983352753048	TGFBR2	1
BP	GO:0006768	biotin metabolic process	1/423	11/17381	0.237457083383075	0.743575675245379	0.713983352753048	ACACB	1
BP	GO:0010172	embryonic body morphogenesis	1/423	11/17381	0.237457083383075	0.743575675245379	0.713983352753048	IFT122	1
BP	GO:0010867	positive regulation of triglyceride biosynthetic process	1/423	11/17381	0.237457083383075	0.743575675245379	0.713983352753048	LDLR	1
BP	GO:0010870	positive regulation of receptor biosynthetic process	1/423	11/17381	0.237457083383075	0.743575675245379	0.713983352753048	SCAP	1
BP	GO:0010998	regulation of translational initiation by eIF2 alpha phosphorylation	1/423	11/17381	0.237457083383075	0.743575675245379	0.713983352753048	DNAJC3	1
BP	GO:0016322	neuron remodeling	1/423	11/17381	0.237457083383075	0.743575675245379	0.713983352753048	GNAQ	1
BP	GO:0031987	locomotion involved in locomotory behavior	1/423	11/17381	0.237457083383075	0.743575675245379	0.713983352753048	ADGRL3	1
BP	GO:0032060	bleb assembly	1/423	11/17381	0.237457083383075	0.743575675245379	0.713983352753048	LPAR3	1
BP	GO:0032463	negative regulation of protein homooligomerization	1/423	11/17381	0.237457083383075	0.743575675245379	0.713983352753048	CRBN	1
BP	GO:0032754	positive regulation of interleukin-5 production	1/423	11/17381	0.237457083383075	0.743575675245379	0.713983352753048	PDE4D	1
BP	GO:0033235	positive regulation of protein sumoylation	1/423	11/17381	0.237457083383075	0.743575675245379	0.713983352753048	UBE2I	1
BP	GO:0033523	histone H2B ubiquitination	1/423	11/17381	0.237457083383075	0.743575675245379	0.713983352753048	CDC73	1
BP	GO:0034244	negative regulation of transcription elongation from RNA polymerase II promoter	1/423	11/17381	0.237457083383075	0.743575675245379	0.713983352753048	AXIN1	1
BP	GO:0035330	regulation of hippo signaling	1/423	11/17381	0.237457083383075	0.743575675245379	0.713983352753048	DLG5	1
BP	GO:0035461	vitamin transmembrane transport	1/423	11/17381	0.237457083383075	0.743575675245379	0.713983352753048	ABCC1	1
BP	GO:0038065	collagen-activated signaling pathway	1/423	11/17381	0.237457083383075	0.743575675245379	0.713983352753048	DDR1	1
BP	GO:0039692	single stranded viral RNA replication via double stranded DNA intermediate	1/423	11/17381	0.237457083383075	0.743575675245379	0.713983352753048	SUPT5H	1
BP	GO:0042368	vitamin D biosynthetic process	1/423	11/17381	0.237457083383075	0.743575675245379	0.713983352753048	VDR	1
BP	GO:0043201	response to leucine	1/423	11/17381	0.237457083383075	0.743575675245379	0.713983352753048	RPTOR	1
BP	GO:0043301	negative regulation of leukocyte degranulation	1/423	11/17381	0.237457083383075	0.743575675245379	0.713983352753048	ABR	1
BP	GO:0043619	regulation of transcription from RNA polymerase II promoter in response to oxidative stress	1/423	11/17381	0.237457083383075	0.743575675245379	0.713983352753048	SIN3A	1
BP	GO:0045722	positive regulation of gluconeogenesis	1/423	11/17381	0.237457083383075	0.743575675245379	0.713983352753048	FOXO1	1
BP	GO:0045945	positive regulation of transcription from RNA polymerase III promoter	1/423	11/17381	0.237457083383075	0.743575675245379	0.713983352753048	RPTOR	1
BP	GO:0045955	negative regulation of calcium ion-dependent exocytosis	1/423	11/17381	0.237457083383075	0.743575675245379	0.713983352753048	STXBP3	1
BP	GO:0046349	amino sugar biosynthetic process	1/423	11/17381	0.237457083383075	0.743575675245379	0.713983352753048	GFPT1	1
BP	GO:0046602	regulation of mitotic centrosome separation	1/423	11/17381	0.237457083383075	0.743575675245379	0.713983352753048	CEP85	1
BP	GO:0046950	cellular ketone body metabolic process	1/423	11/17381	0.237457083383075	0.743575675245379	0.713983352753048	HMGCS2	1
BP	GO:0051608	histamine transport	1/423	11/17381	0.237457083383075	0.743575675245379	0.713983352753048	SLC22A3	1
BP	GO:0060019	radial glial cell differentiation	1/423	11/17381	0.237457083383075	0.743575675245379	0.713983352753048	STAT3	1
BP	GO:0060099	regulation of phagocytosis, engulfment	1/423	11/17381	0.237457083383075	0.743575675245379	0.713983352753048	PPARG	1
BP	GO:0060211	regulation of nuclear-transcribed mRNA poly(A) tail shortening	1/423	11/17381	0.237457083383075	0.743575675245379	0.713983352753048	PABPC1	1
BP	GO:0060213	positive regulation of nuclear-transcribed mRNA poly(A) tail shortening	1/423	11/17381	0.237457083383075	0.743575675245379	0.713983352753048	PABPC1	1
BP	GO:0060379	cardiac muscle cell myoblast differentiation	1/423	11/17381	0.237457083383075	0.743575675245379	0.713983352753048	NRG1	1
BP	GO:0060433	bronchus development	1/423	11/17381	0.237457083383075	0.743575675245379	0.713983352753048	TGFBR2	1
BP	GO:0060439	trachea morphogenesis	1/423	11/17381	0.237457083383075	0.743575675245379	0.713983352753048	TGFBR2	1
BP	GO:0060525	prostate glandular acinus development	1/423	11/17381	0.237457083383075	0.743575675245379	0.713983352753048	FGFR2	1
BP	GO:0060736	prostate gland growth	1/423	11/17381	0.237457083383075	0.743575675245379	0.713983352753048	FGFR2	1
BP	GO:0060965	negative regulation of gene silencing by miRNA	1/423	11/17381	0.237457083383075	0.743575675245379	0.713983352753048	NCOR2	1
BP	GO:0070341	fat cell proliferation	1/423	11/17381	0.237457083383075	0.743575675245379	0.713983352753048	FTO	1
BP	GO:0070344	regulation of fat cell proliferation	1/423	11/17381	0.237457083383075	0.743575675245379	0.713983352753048	FTO	1
BP	GO:0070586	cell-cell adhesion involved in gastrulation	1/423	11/17381	0.237457083383075	0.743575675245379	0.713983352753048	MAP2K5	1
BP	GO:0072393	microtubule anchoring at microtubule organizing center	1/423	11/17381	0.237457083383075	0.743575675245379	0.713983352753048	HOOK3	1
BP	GO:0072567	chemokine (C-X-C motif) ligand 2 production	1/423	11/17381	0.237457083383075	0.743575675245379	0.713983352753048	MAP2K5	1
BP	GO:0090161	Golgi ribbon formation	1/423	11/17381	0.237457083383075	0.743575675245379	0.713983352753048	STX6	1
BP	GO:1900363	regulation of mRNA polyadenylation	1/423	11/17381	0.237457083383075	0.743575675245379	0.713983352753048	SUPT5H	1
BP	GO:1902563	regulation of neutrophil activation	1/423	11/17381	0.237457083383075	0.743575675245379	0.713983352753048	ABR	1
BP	GO:1902855	regulation of non-motile cilium assembly	1/423	11/17381	0.237457083383075	0.743575675245379	0.713983352753048	DNM2	1
BP	GO:1902902	negative regulation of autophagosome assembly	1/423	11/17381	0.237457083383075	0.743575675245379	0.713983352753048	MTM1	1
BP	GO:1905214	regulation of RNA binding	1/423	11/17381	0.237457083383075	0.743575675245379	0.713983352753048	EIF3E	1
BP	GO:1905941	positive regulation of gonad development	1/423	11/17381	0.237457083383075	0.743575675245379	0.713983352753048	ZFPM2	1
BP	GO:2000047	regulation of cell-cell adhesion mediated by cadherin	1/423	11/17381	0.237457083383075	0.743575675245379	0.713983352753048	EPCAM	1
BP	GO:2000425	regulation of apoptotic cell clearance	1/423	11/17381	0.237457083383075	0.743575675245379	0.713983352753048	C3	1
BP	GO:2000574	regulation of microtubule motor activity	1/423	11/17381	0.237457083383075	0.743575675245379	0.713983352753048	NDE1	1
BP	GO:2000786	positive regulation of autophagosome assembly	1/423	11/17381	0.237457083383075	0.743575675245379	0.713983352753048	KIAA1324	1
BP	GO:2001204	regulation of osteoclast development	1/423	11/17381	0.237457083383075	0.743575675245379	0.713983352753048	TJP2	1
BP	GO:0022407	regulation of cell-cell adhesion	13/423	425/17381	0.237832459564253	0.743575675245379	0.713983352753048	DLG1/EPCAM/MAP2K5/TGFBR2/PTK2/IL20RB/CDH1/ZEB1/MARCH7/TNFRSF21/PAG1/ITCH/DLG5	13
BP	GO:0021953	central nervous system neuron differentiation	6/423	171/17381	0.238218339775338	0.743575675245379	0.713983352753048	FGFR2/AXIN1/GNAQ/PTK2/OGDH/RAPGEF2	6
BP	GO:0015849	organic acid transport	10/423	315/17381	0.239466839387002	0.743575675245379	0.713983352753048	GLS/UNC13B/PPARG/STX1A/PRKAG2/STK39/NCOA1/PLA2G4A/ACACB/SLC26A3	10
BP	GO:0002429	immune response-activating cell surface receptor signaling pathway	13/423	426/17381	0.240330303610092	0.743575675245379	0.713983352753048	MUC16/PSMB1/RPS6KA5/PDE4D/PTK2/RELB/CREBBP/VAV2/ELF1/TNFRSF21/ABI1/PAG1/ELF2	13
BP	GO:0032944	regulation of mononuclear cell proliferation	7/423	207/17381	0.240709825269598	0.743575675245379	0.713983352753048	DLG1/TGFBR2/IL20RB/MARCH7/TNFRSF21/ITCH/DLG5	7
BP	GO:0032409	regulation of transporter activity	8/423	243/17381	0.241343680364707	0.743575675245379	0.713983352753048	NEDD4L/DLG1/PPARG/STK39/UBQLN1/PDE4D/DNM2/SLMAP	8
BP	GO:0010770	positive regulation of cell morphogenesis involved in differentiation	5/423	137/17381	0.241624522020114	0.743575675245379	0.713983352753048	DNM2/GOLGA4/RAB21/NRG1/LPAR3	5
BP	GO:1905952	regulation of lipid localization	5/423	137/17381	0.241624522020114	0.743575675245379	0.713983352753048	C3/PPARG/PLTP/FTO/ACACB	5
BP	GO:0010508	positive regulation of autophagy	4/423	103/17381	0.24220278684961	0.743575675245379	0.713983352753048	FOXO1/KIAA1324/SUPT5H/ATG7	4
BP	GO:0014013	regulation of gliogenesis	4/423	103/17381	0.24220278684961	0.743575675245379	0.713983352753048	PPARG/ETV5/LDLR/TNFRSF21	4
BP	GO:0017156	calcium ion regulated exocytosis	4/423	103/17381	0.24220278684961	0.743575675245379	0.713983352753048	UNC13B/STX1A/STXBP3/RPH3AL	4
BP	GO:0019933	cAMP-mediated signaling	4/423	103/17381	0.24220278684961	0.743575675245379	0.713983352753048	GNAQ/PDE4D/NDUFS4/RAPGEF2	4
BP	GO:0034968	histone lysine methylation	4/423	103/17381	0.24220278684961	0.743575675245379	0.713983352753048	SETDB2/ARID4A/EED/AUTS2	4
BP	GO:2001237	negative regulation of extrinsic apoptotic signaling pathway	4/423	103/17381	0.24220278684961	0.743575675245379	0.713983352753048	PHIP/MAP2K5/BIRC6/SH3RF1	4
BP	GO:0042306	regulation of protein import into nucleus	6/423	172/17381	0.242225851189022	0.743575675245379	0.713983352753048	KANK1/GNAQ/NUP54/CDH1/UBR5/HCLS1	6
BP	GO:0045333	cellular respiration	6/423	172/17381	0.242225851189022	0.743575675245379	0.713983352753048	FASTKD1/NDUFS4/UQCRC2/OGDH/NNT/NDUFS3	6
BP	GO:0048511	rhythmic process	10/423	316/17381	0.242388715525289	0.743575675245379	0.713983352753048	ARNTL2/PPARG/GNAQ/TIMELESS/NCOA1/RELB/CREBBP/SIN3A/NR1D2/GFPT1	10
BP	GO:0009301	snRNA transcription	3/423	70/17381	0.24256388299528	0.743575675245379	0.713983352753048	RPRD1B/INTS2/INTS10	3
BP	GO:0030512	negative regulation of transforming growth factor beta receptor signaling pathway	3/423	70/17381	0.24256388299528	0.743575675245379	0.713983352753048	LTBP1/TGFBR2/DNM2	3
BP	GO:0042795	snRNA transcription from RNA polymerase II promoter	3/423	70/17381	0.24256388299528	0.743575675245379	0.713983352753048	RPRD1B/INTS2/INTS10	3
BP	GO:0001894	tissue homeostasis	7/423	208/17381	0.244352865077615	0.743575675245379	0.713983352753048	ANKRD11/NOX4/ZNF675/STK39/IL20RB/PRR4/TUB	7
BP	GO:0030835	negative regulation of actin filament depolymerization	2/423	39/17381	0.245256208437148	0.743575675245379	0.713983352753048	VIL1/TMOD3	2
BP	GO:0038111	interleukin-7-mediated signaling pathway	2/423	39/17381	0.245256208437148	0.743575675245379	0.713983352753048	STAT3/BRWD1	2
BP	GO:0038128	ERBB2 signaling pathway	2/423	39/17381	0.245256208437148	0.743575675245379	0.713983352753048	PTPN12/NRG1	2
BP	GO:0048009	insulin-like growth factor receptor signaling pathway	2/423	39/17381	0.245256208437148	0.743575675245379	0.713983352753048	CRIM1/PHIP	2
BP	GO:0051150	regulation of smooth muscle cell differentiation	2/423	39/17381	0.245256208437148	0.743575675245379	0.713983352753048	FGFR2/ZEB1	2
BP	GO:0051090	regulation of DNA binding transcription factor activity	12/423	391/17381	0.24585721015391	0.743575675245379	0.713983352753048	USP7/ZNF675/SP100/PPARG/RPS6KA5/MAP2K5/OTULIN/STK3/UBE2I/ITCH/ROR1/TAF6L	12
BP	GO:0007286	spermatid development	5/423	138/17381	0.246162126622576	0.743575675245379	0.713983352753048	TTLL1/AGFG1/SPAG16/NECTIN3/SLC26A3	5
BP	GO:0007584	response to nutrient	6/423	173/17381	0.246253332508078	0.743575675245379	0.713983352753048	KANK2/PPARG/TGFBR2/NCOA1/VDR/TRIM24	6
BP	GO:0048524	positive regulation of viral process	4/423	104/17381	0.247494021537055	0.743575675245379	0.713983352753048	VAPA/SUPT5H/PABPC1/TMPRSS2	4
BP	GO:0048608	reproductive structure development	13/423	429/17381	0.247884795240333	0.743575675245379	0.713983352753048	FGFR2/DLG1/SMARCC1/STK4/PPARG/ZFPM2/RNF38/NCOA1/PTK2/ARID4A/VDR/BIRC6/STK3	13
BP	GO:0022618	ribonucleoprotein complex assembly	7/423	209/17381	0.248013243462602	0.743575675245379	0.713983352753048	RBM5/CDC73/LSM14A/CNOT2/ATXN2/EIF3A/SF3B1	7
BP	GO:0031330	negative regulation of cellular catabolic process	7/423	209/17381	0.248013243462602	0.743575675245379	0.713983352753048	SMARCC1/MTM1/LRPPRC/ATG7/PABPC1/USP14/ACACB	7
BP	GO:0001818	negative regulation of cytokine production	8/423	245/17381	0.248068973493587	0.743575675245379	0.713983352753048	CD2AP/RPS6KA5/MAP2K5/RNF135/IL20RB/RELB/TNFRSF21/ITCH	8
BP	GO:0010976	positive regulation of neuron projection development	8/423	245/17381	0.248068973493587	0.743575675245379	0.713983352753048	NEDD4L/GOLGA4/RAB21/ATF1/NRG1/RAPGEF2/DLG5/LPAR3	8
BP	GO:0009127	purine nucleoside monophosphate biosynthetic process	3/423	71/17381	0.249091851255023	0.743575675245379	0.713983352753048	PRKAG2/STAT3/GMPS	3
BP	GO:0009168	purine ribonucleoside monophosphate biosynthetic process	3/423	71/17381	0.249091851255023	0.743575675245379	0.713983352753048	PRKAG2/STAT3/GMPS	3
BP	GO:0086001	cardiac muscle cell action potential	3/423	71/17381	0.249091851255023	0.743575675245379	0.713983352753048	NEDD4L/DLG1/SLMAP	3
BP	GO:0098876	vesicle-mediated transport to the plasma membrane	3/423	71/17381	0.249091851255023	0.743575675245379	0.713983352753048	DNM2/GOLGA4/KIF13A	3
BP	GO:0007179	transforming growth factor beta receptor signaling pathway	6/423	174/17381	0.250300177039583	0.743575675245379	0.713983352753048	LTBP1/TGFBR2/DNM2/PTK2/LTBP4/ZEB1	6
BP	GO:0015698	inorganic anion transport	6/423	174/17381	0.250300177039583	0.743575675245379	0.713983352753048	SLC4A7/ABCC1/SLC12A2/ANO5/ANO10/SLC26A3	6
BP	GO:0016358	dendrite development	7/423	210/17381	0.251690515016403	0.743575675245379	0.713983352753048	ASAP1/RAB21/NRG1/PICALM/ABI1/RAPGEF2/DLG5	7
BP	GO:0048562	embryonic organ morphogenesis	9/423	283/17381	0.253357216815202	0.743575675245379	0.713983352753048	FGFR2/DLG1/AXIN1/CCDC40/ABR/TGFBR2/SETDB2/CELSR1/ZEB1	9
BP	GO:0021762	substantia nigra development	2/423	40/17381	0.254322931152865	0.743575675245379	0.713983352753048	SEC16A/NDUFS3	2
BP	GO:0033865	nucleoside bisphosphate metabolic process	2/423	40/17381	0.254322931152865	0.743575675245379	0.713983352753048	PAPSS1/PANK3	2
BP	GO:0033875	ribonucleoside bisphosphate metabolic process	2/423	40/17381	0.254322931152865	0.743575675245379	0.713983352753048	PAPSS1/PANK3	2
BP	GO:0034032	purine nucleoside bisphosphate metabolic process	2/423	40/17381	0.254322931152865	0.743575675245379	0.713983352753048	PAPSS1/PANK3	2
BP	GO:0045773	positive regulation of axon extension	2/423	40/17381	0.254322931152865	0.743575675245379	0.713983352753048	GOLGA4/NRG1	2
BP	GO:0060999	positive regulation of dendritic spine development	2/423	40/17381	0.254322931152865	0.743575675245379	0.713983352753048	NRG1/DLG5	2
BP	GO:0061647	histone H3-K9 modification	2/423	40/17381	0.254322931152865	0.743575675245379	0.713983352753048	SETDB2/ARID4A	2
BP	GO:0086004	regulation of cardiac muscle cell contraction	2/423	40/17381	0.254322931152865	0.743575675245379	0.713983352753048	DLG1/PDE4D	2
BP	GO:0098693	regulation of synaptic vesicle cycle	2/423	40/17381	0.254322931152865	0.743575675245379	0.713983352753048	UNC13B/STX1A	2
BP	GO:0098760	response to interleukin-7	2/423	40/17381	0.254322931152865	0.743575675245379	0.713983352753048	STAT3/BRWD1	2
BP	GO:0098761	cellular response to interleukin-7	2/423	40/17381	0.254322931152865	0.743575675245379	0.713983352753048	STAT3/BRWD1	2
BP	GO:0098930	axonal transport	2/423	40/17381	0.254322931152865	0.743575675245379	0.713983352753048	RAB21/KIF1B	2
BP	GO:1903573	negative regulation of response to endoplasmic reticulum stress	2/423	40/17381	0.254322931152865	0.743575675245379	0.713983352753048	DNAJC3/USP14	2
BP	GO:0006479	protein methylation	6/423	175/17381	0.254365776606366	0.743575675245379	0.713983352753048	SETDB2/ARID4A/EED/GSPT1/AUTS2/PCMTD1	6
BP	GO:0008213	protein alkylation	6/423	175/17381	0.254365776606366	0.743575675245379	0.713983352753048	SETDB2/ARID4A/EED/GSPT1/AUTS2/PCMTD1	6
BP	GO:1904589	regulation of protein import	6/423	175/17381	0.254365776606366	0.743575675245379	0.713983352753048	KANK1/GNAQ/NUP54/CDH1/UBR5/HCLS1	6
BP	GO:0001508	action potential	5/423	140/17381	0.25530295765094	0.743575675245379	0.713983352753048	NEDD4L/DLG1/GNAQ/SLMAP/MYH14	5
BP	GO:0048705	skeletal system morphogenesis	7/423	211/17381	0.255384232486244	0.743575675245379	0.713983352753048	ANKRD11/FGFR2/DLG1/AXIN1/TGFBR2/ZEB1/WWOX	7
BP	GO:0061458	reproductive system development	13/423	432/17381	0.255527907145847	0.743575675245379	0.713983352753048	FGFR2/DLG1/SMARCC1/STK4/PPARG/ZFPM2/RNF38/NCOA1/PTK2/ARID4A/VDR/BIRC6/STK3	13
BP	GO:1903845	negative regulation of cellular response to transforming growth factor beta stimulus	3/423	72/17381	0.255646054034184	0.743575675245379	0.713983352753048	LTBP1/TGFBR2/DNM2	3
BP	GO:0002862	negative regulation of inflammatory response to antigenic stimulus	1/423	12/17381	0.256026781352503	0.743575675245379	0.713983352753048	IL20RB	1
BP	GO:0006554	lysine catabolic process	1/423	12/17381	0.256026781352503	0.743575675245379	0.713983352753048	OGDH	1
BP	GO:0009086	methionine biosynthetic process	1/423	12/17381	0.256026781352503	0.743575675245379	0.713983352753048	MTHFD2L	1
BP	GO:0009113	purine nucleobase biosynthetic process	1/423	12/17381	0.256026781352503	0.743575675245379	0.713983352753048	GMPS	1
BP	GO:0010649	regulation of cell communication by electrical coupling	1/423	12/17381	0.256026781352503	0.743575675245379	0.713983352753048	PDE4D	1
BP	GO:0010889	regulation of sequestering of triglyceride	1/423	12/17381	0.256026781352503	0.743575675245379	0.713983352753048	PPARG	1
BP	GO:0014745	negative regulation of muscle adaptation	1/423	12/17381	0.256026781352503	0.743575675245379	0.713983352753048	FOXO1	1
BP	GO:0019532	oxalate transport	1/423	12/17381	0.256026781352503	0.743575675245379	0.713983352753048	SLC26A3	1
BP	GO:0030656	regulation of vitamin metabolic process	1/423	12/17381	0.256026781352503	0.743575675245379	0.713983352753048	VDR	1
BP	GO:0033197	response to vitamin E	1/423	12/17381	0.256026781352503	0.743575675245379	0.713983352753048	PPARG	1
BP	GO:0033605	positive regulation of catecholamine secretion	1/423	12/17381	0.256026781352503	0.743575675245379	0.713983352753048	STX1A	1
BP	GO:0034063	stress granule assembly	1/423	12/17381	0.256026781352503	0.743575675245379	0.713983352753048	ATXN2	1
BP	GO:0034086	maintenance of sister chromatid cohesion	1/423	12/17381	0.256026781352503	0.743575675245379	0.713983352753048	SLF1	1
BP	GO:0034088	maintenance of mitotic sister chromatid cohesion	1/423	12/17381	0.256026781352503	0.743575675245379	0.713983352753048	SLF1	1
BP	GO:0034331	cell junction maintenance	1/423	12/17381	0.256026781352503	0.743575675245379	0.713983352753048	PLEKHA7	1
BP	GO:0034497	protein localization to pre-autophagosomal structure	1/423	12/17381	0.256026781352503	0.743575675245379	0.713983352753048	STX17	1
BP	GO:0035358	regulation of peroxisome proliferator activated receptor signaling pathway	1/423	12/17381	0.256026781352503	0.743575675245379	0.713983352753048	ASXL1	1
BP	GO:0035404	histone-serine phosphorylation	1/423	12/17381	0.256026781352503	0.743575675245379	0.713983352753048	RPS6KA5	1
BP	GO:0035721	intraciliary retrograde transport	1/423	12/17381	0.256026781352503	0.743575675245379	0.713983352753048	IFT122	1
BP	GO:0042738	exogenous drug catabolic process	1/423	12/17381	0.256026781352503	0.743575675245379	0.713983352753048	CYP2C19	1
BP	GO:0043455	regulation of secondary metabolic process	1/423	12/17381	0.256026781352503	0.743575675245379	0.713983352753048	RAPGEF2	1
BP	GO:0044090	positive regulation of vacuole organization	1/423	12/17381	0.256026781352503	0.743575675245379	0.713983352753048	KIAA1324	1
BP	GO:0045414	regulation of interleukin-8 biosynthetic process	1/423	12/17381	0.256026781352503	0.743575675245379	0.713983352753048	MAP2K5	1
BP	GO:0045651	positive regulation of macrophage differentiation	1/423	12/17381	0.256026781352503	0.743575675245379	0.713983352753048	HCLS1	1
BP	GO:0045820	negative regulation of glycolytic process	1/423	12/17381	0.256026781352503	0.743575675245379	0.713983352753048	STAT3	1
BP	GO:0048311	mitochondrion distribution	1/423	12/17381	0.256026781352503	0.743575675245379	0.713983352753048	MTM1	1
BP	GO:0050665	hydrogen peroxide biosynthetic process	1/423	12/17381	0.256026781352503	0.743575675245379	0.713983352753048	STAT3	1
BP	GO:0051195	negative regulation of cofactor metabolic process	1/423	12/17381	0.256026781352503	0.743575675245379	0.713983352753048	STAT3	1
BP	GO:0051198	negative regulation of coenzyme metabolic process	1/423	12/17381	0.256026781352503	0.743575675245379	0.713983352753048	STAT3	1
BP	GO:0052803	imidazole-containing compound metabolic process	1/423	12/17381	0.256026781352503	0.743575675245379	0.713983352753048	MTHFD2L	1
BP	GO:0060081	membrane hyperpolarization	1/423	12/17381	0.256026781352503	0.743575675245379	0.713983352753048	SLC26A3	1
BP	GO:0060272	embryonic skeletal joint morphogenesis	1/423	12/17381	0.256026781352503	0.743575675245379	0.713983352753048	AXIN1	1
BP	GO:0060442	branching involved in prostate gland morphogenesis	1/423	12/17381	0.256026781352503	0.743575675245379	0.713983352753048	FGFR2	1
BP	GO:0060628	regulation of ER to Golgi vesicle-mediated transport	1/423	12/17381	0.256026781352503	0.743575675245379	0.713983352753048	RINT1	1
BP	GO:0060670	branching involved in labyrinthine layer morphogenesis	1/423	12/17381	0.256026781352503	0.743575675245379	0.713983352753048	FGFR2	1
BP	GO:0060742	epithelial cell differentiation involved in prostate gland development	1/423	12/17381	0.256026781352503	0.743575675245379	0.713983352753048	FGFR2	1
BP	GO:0070989	oxidative demethylation	1/423	12/17381	0.256026781352503	0.743575675245379	0.713983352753048	FTO	1
BP	GO:0071340	skeletal muscle acetylcholine-gated channel clustering	1/423	12/17381	0.256026781352503	0.743575675245379	0.713983352753048	ETV5	1
BP	GO:0086103	G-protein coupled receptor signaling pathway involved in heart process	1/423	12/17381	0.256026781352503	0.743575675245379	0.713983352753048	PDE4D	1
BP	GO:0090110	cargo loading into COPII-coated vesicle	1/423	12/17381	0.256026781352503	0.743575675245379	0.713983352753048	RAB1A	1
BP	GO:0097286	iron ion import	1/423	12/17381	0.256026781352503	0.743575675245379	0.713983352753048	PICALM	1
BP	GO:1900121	negative regulation of receptor binding	1/423	12/17381	0.256026781352503	0.743575675245379	0.713983352753048	PTPRF	1
BP	GO:1902224	ketone body metabolic process	1/423	12/17381	0.256026781352503	0.743575675245379	0.713983352753048	HMGCS2	1
BP	GO:1902993	positive regulation of amyloid precursor protein catabolic process	1/423	12/17381	0.256026781352503	0.743575675245379	0.713983352753048	PICALM	1
BP	GO:1904748	regulation of apoptotic process involved in development	1/423	12/17381	0.256026781352503	0.743575675245379	0.713983352753048	VDR	1
BP	GO:1905049	negative regulation of metallopeptidase activity	1/423	12/17381	0.256026781352503	0.743575675245379	0.713983352753048	PICALM	1
BP	GO:1905153	regulation of membrane invagination	1/423	12/17381	0.256026781352503	0.743575675245379	0.713983352753048	PPARG	1
BP	GO:2001241	positive regulation of extrinsic apoptotic signaling pathway in absence of ligand	1/423	12/17381	0.256026781352503	0.743575675245379	0.713983352753048	WWOX	1
BP	GO:0044782	cilium organization	11/423	358/17381	0.257117539428321	0.743575675245379	0.713983352753048	CEP70/TTLL1/ASAP1/CCDC40/NDE1/DCTN2/DNM2/CNTRL/SPAG16/IFT122/DNAH14	11
BP	GO:0007409	axonogenesis	13/423	433/17381	0.258094668059258	0.743575675245379	0.713983352753048	FGFR2/RPS6KA5/KIF13B/DNM2/PTK2/GOLGA4/RAB21/VASP/TBCE/NRG1/PICALM/AUTS2/LPAR3	13
BP	GO:0060964	regulation of gene silencing by miRNA	4/423	106/17381	0.258150185135672	0.743575675245379	0.713983352753048	NUP54/NCOR2/STAT3/NUP98	4
BP	GO:0009743	response to carbohydrate	7/423	212/17381	0.259093946952864	0.743575675245379	0.713983352753048	NOX4/UNC13B/TGFBR2/ATG7/SIN3A/KAT7/TRA2B	7
BP	GO:0031331	positive regulation of cellular catabolic process	12/423	396/17381	0.259210736907752	0.743575675245379	0.713983352753048	PSMB1/AXIN1/FOXO1/RNF114/KIAA1324/UBQLN1/PTK2/LDLR/SUPT5H/ATG7/PABPC1/ITCH	12
BP	GO:1903362	regulation of cellular protein catabolic process	9/423	285/17381	0.25971768960172	0.743575675245379	0.713983352753048	PSMB1/SMARCC1/AXIN1/RNF114/UBQLN1/PTK2/LDLR/MTM1/USP14	9
BP	GO:0043462	regulation of ATPase activity	3/423	73/17381	0.262223939207942	0.743575675245379	0.713983352753048	DNAJC1/DNM2/HSCB	3
BP	GO:0000381	regulation of alternative mRNA splicing, via spliceosome	2/423	41/17381	0.263396370465946	0.743575675245379	0.713983352753048	RBM5/TRA2B	2
BP	GO:0006182	cGMP biosynthetic process	2/423	41/17381	0.263396370465946	0.743575675245379	0.713983352753048	GUCY1A2/GUCY1A3	2
BP	GO:0006654	phosphatidic acid biosynthetic process	2/423	41/17381	0.263396370465946	0.743575675245379	0.713983352753048	PLA2G4A/PLD1	2
BP	GO:0038066	p38MAPK cascade	2/423	41/17381	0.263396370465946	0.743575675245379	0.713983352753048	DLG1/MAP3K5	2
BP	GO:0042304	regulation of fatty acid biosynthetic process	2/423	41/17381	0.263396370465946	0.743575675245379	0.713983352753048	PRKAG2/SCAP	2
BP	GO:0042455	ribonucleoside biosynthetic process	2/423	41/17381	0.263396370465946	0.743575675245379	0.713983352753048	GMPS/CMPK1	2
BP	GO:0097028	dendritic cell differentiation	2/423	41/17381	0.263396370465946	0.743575675245379	0.713983352753048	TGFBR2/RELB	2
BP	GO:0098927	vesicle-mediated transport between endosomal compartments	2/423	41/17381	0.263396370465946	0.743575675245379	0.713983352753048	HOOK3/RAB21	2
BP	GO:0010951	negative regulation of endopeptidase activity	8/423	250/17381	0.265140483041793	0.743575675245379	0.713983352753048	C3/CRIM1/VIL1/MAP2K5/BIRC6/USP14/PICALM/SH3RF1	8
BP	GO:0090596	sensory organ morphogenesis	8/423	250/17381	0.265140483041793	0.743575675245379	0.713983352753048	FGFR2/AXIN1/ABR/STAT3/CELSR1/ZEB1/IFT122/NECTIN3	8
BP	GO:0009101	glycoprotein biosynthetic process	11/423	361/17381	0.265647315159627	0.743575675245379	0.713983352753048	MUC16/LARGE1/DPY19L1/B3GALNT2/B4GALT6/NDST4/GALNT7/GFPT1/ARFGEF1/DHDDS/RPN1	11
BP	GO:0001101	response to acid chemical	10/423	324/17381	0.266208377980608	0.743575675245379	0.713983352753048	FGFR2/GDAP2/FOXO1/PPARG/NCOA1/LDLR/ASXL1/ATG7/ZEB1/RPTOR	10
BP	GO:0072593	reactive oxygen species metabolic process	8/423	251/17381	0.268596288219916	0.743575675245379	0.713983352753048	NOX4/FOXO1/TGFBR2/DNM2/NDUFS4/STAT3/NNT/NDUFS3	8
BP	GO:0003151	outflow tract morphogenesis	3/423	74/17381	0.26882300006025	0.743575675245379	0.713983352753048	FGFR2/ZFPM2/TGFBR2	3
BP	GO:0010633	negative regulation of epithelial cell migration	3/423	74/17381	0.26882300006025	0.743575675245379	0.713983352753048	SP100/PPARG/MAP2K5	3
BP	GO:0032413	negative regulation of ion transmembrane transporter activity	3/423	74/17381	0.26882300006025	0.743575675245379	0.713983352753048	NEDD4L/STK39/UBQLN1	3
BP	GO:0043627	response to estrogen	3/423	74/17381	0.26882300006025	0.743575675245379	0.713983352753048	PPARG/TGFBR2/TRIM24	3
BP	GO:0044766	multi-organism transport	3/423	74/17381	0.26882300006025	0.743575675245379	0.713983352753048	NUP54/NUP98/KPNA5	3
BP	GO:1902579	multi-organism localization	3/423	74/17381	0.26882300006025	0.743575675245379	0.713983352753048	NUP54/NUP98/KPNA5	3
BP	GO:1905897	regulation of response to endoplasmic reticulum stress	3/423	74/17381	0.26882300006025	0.743575675245379	0.713983352753048	DNAJC3/UBQLN1/USP14	3
BP	GO:0019218	regulation of steroid metabolic process	4/423	108/17381	0.268895322860104	0.743575675245379	0.713983352753048	LDLR/VDR/SCAP/ACACB	4
BP	GO:0043279	response to alkaloid	4/423	108/17381	0.268895322860104	0.743575675245379	0.713983352753048	PPARG/DNM2/ADGRL3/ATG7	4
BP	GO:0048515	spermatid differentiation	5/423	143/17381	0.269165044651237	0.743575675245379	0.713983352753048	TTLL1/AGFG1/SPAG16/NECTIN3/SLC26A3	5
BP	GO:0051962	positive regulation of nervous system development	14/423	476/17381	0.271611893462871	0.743575675245379	0.713983352753048	NEDD4L/PPARG/ETV5/NCOA1/SPAG9/ADGRL3/GOLGA4/RAB21/ZEB1/ATF1/NRG1/RAPGEF2/DLG5/LPAR3	14
BP	GO:0006775	fat-soluble vitamin metabolic process	2/423	42/17381	0.27247084323016	0.743575675245379	0.713983352753048	PLTP/VDR	2
BP	GO:0035088	establishment or maintenance of apical/basal cell polarity	2/423	42/17381	0.27247084323016	0.743575675245379	0.713983352753048	DLG1/DLG5	2
BP	GO:0043551	regulation of phosphatidylinositol 3-kinase activity	2/423	42/17381	0.27247084323016	0.743575675245379	0.713983352753048	PTK2/VAV2	2
BP	GO:0045540	regulation of cholesterol biosynthetic process	2/423	42/17381	0.27247084323016	0.743575675245379	0.713983352753048	SCAP/ACACB	2
BP	GO:0061245	establishment or maintenance of bipolar cell polarity	2/423	42/17381	0.27247084323016	0.743575675245379	0.713983352753048	DLG1/DLG5	2
BP	GO:0070849	response to epidermal growth factor	2/423	42/17381	0.27247084323016	0.743575675245379	0.713983352753048	VIL1/PTPN12	2
BP	GO:0072698	protein localization to microtubule cytoskeleton	2/423	42/17381	0.27247084323016	0.743575675245379	0.713983352753048	DCTN2/HOOK3	2
BP	GO:1903727	positive regulation of phospholipid metabolic process	2/423	42/17381	0.27247084323016	0.743575675245379	0.713983352753048	PTK2/VAV2	2
BP	GO:0007605	sensory perception of sound	5/423	144/17381	0.273822451929723	0.743575675245379	0.713983352753048	MYO6/MYH14/TUB/EML2/ROR1	5
BP	GO:1901652	response to peptide	14/423	477/17381	0.274126942907747	0.743575675245379	0.713983352753048	KANK1/RANGAP1/SMARCC1/FOXO1/PPARG/TIMELESS/LPIN1/PHIP/STXBP3/PTK2/DENND4C/STAT3/SCAP/KAT7	14
BP	GO:0001771	immunological synapse formation	1/423	13/17381	0.274145306972164	0.743575675245379	0.713983352753048	DLG1	1
BP	GO:0002002	regulation of angiotensin levels in blood	1/423	13/17381	0.274145306972164	0.743575675245379	0.713983352753048	ECE1	1
BP	GO:0006553	lysine metabolic process	1/423	13/17381	0.274145306972164	0.743575675245379	0.713983352753048	OGDH	1
BP	GO:0006883	cellular sodium ion homeostasis	1/423	13/17381	0.274145306972164	0.743575675245379	0.713983352753048	NEDD4L	1
BP	GO:0006995	cellular response to nitrogen starvation	1/423	13/17381	0.274145306972164	0.743575675245379	0.713983352753048	ATG7	1
BP	GO:0007039	protein catabolic process in the vacuole	1/423	13/17381	0.274145306972164	0.743575675245379	0.713983352753048	LDLR	1
BP	GO:0007171	activation of transmembrane receptor protein tyrosine kinase activity	1/423	13/17381	0.274145306972164	0.743575675245379	0.713983352753048	NRG1	1
BP	GO:0010745	negative regulation of macrophage derived foam cell differentiation	1/423	13/17381	0.274145306972164	0.743575675245379	0.713983352753048	PPARG	1
BP	GO:0010839	negative regulation of keratinocyte proliferation	1/423	13/17381	0.274145306972164	0.743575675245379	0.713983352753048	VDR	1
BP	GO:0010885	regulation of cholesterol storage	1/423	13/17381	0.274145306972164	0.743575675245379	0.713983352753048	PPARG	1
BP	GO:0014889	muscle atrophy	1/423	13/17381	0.274145306972164	0.743575675245379	0.713983352753048	TBCE	1
BP	GO:0016024	CDP-diacylglycerol biosynthetic process	1/423	13/17381	0.274145306972164	0.743575675245379	0.713983352753048	TAMM41	1
BP	GO:0016540	protein autoprocessing	1/423	13/17381	0.274145306972164	0.743575675245379	0.713983352753048	TMPRSS2	1
BP	GO:0021781	glial cell fate commitment	1/423	13/17381	0.274145306972164	0.743575675245379	0.713983352753048	NRG1	1
BP	GO:0021978	telencephalon regionalization	1/423	13/17381	0.274145306972164	0.743575675245379	0.713983352753048	TRA2B	1
BP	GO:0030157	pancreatic juice secretion	1/423	13/17381	0.274145306972164	0.743575675245379	0.713983352753048	STK39	1
BP	GO:0030836	positive regulation of actin filament depolymerization	1/423	13/17381	0.274145306972164	0.743575675245379	0.713983352753048	VIL1	1
BP	GO:0031643	positive regulation of myelination	1/423	13/17381	0.274145306972164	0.743575675245379	0.713983352753048	NRG1	1
BP	GO:0032486	Rap protein signal transduction	1/423	13/17381	0.274145306972164	0.743575675245379	0.713983352753048	RAPGEF2	1
BP	GO:0032536	regulation of cell projection size	1/423	13/17381	0.274145306972164	0.743575675245379	0.713983352753048	VIL1	1
BP	GO:0032688	negative regulation of interferon-beta production	1/423	13/17381	0.274145306972164	0.743575675245379	0.713983352753048	RELB	1
BP	GO:0033127	regulation of histone phosphorylation	1/423	13/17381	0.274145306972164	0.743575675245379	0.713983352753048	RPS6KA5	1
BP	GO:0033160	positive regulation of protein import into nucleus, translocation	1/423	13/17381	0.274145306972164	0.743575675245379	0.713983352753048	UBR5	1
BP	GO:0033262	regulation of nuclear cell cycle DNA replication	1/423	13/17381	0.274145306972164	0.743575675245379	0.713983352753048	DACH1	1
BP	GO:0034472	snRNA 3'-end processing	1/423	13/17381	0.274145306972164	0.743575675245379	0.713983352753048	INTS2	1
BP	GO:0035563	positive regulation of chromatin binding	1/423	13/17381	0.274145306972164	0.743575675245379	0.713983352753048	CTBP2	1
BP	GO:0035723	interleukin-15-mediated signaling pathway	1/423	13/17381	0.274145306972164	0.743575675245379	0.713983352753048	STAT3	1
BP	GO:0035791	platelet-derived growth factor receptor-beta signaling pathway	1/423	13/17381	0.274145306972164	0.743575675245379	0.713983352753048	PTPN12	1
BP	GO:0042228	interleukin-8 biosynthetic process	1/423	13/17381	0.274145306972164	0.743575675245379	0.713983352753048	MAP2K5	1
BP	GO:0043249	erythrocyte maturation	1/423	13/17381	0.274145306972164	0.743575675245379	0.713983352753048	PTBP3	1
BP	GO:0043562	cellular response to nitrogen levels	1/423	13/17381	0.274145306972164	0.743575675245379	0.713983352753048	ATG7	1
BP	GO:0043568	positive regulation of insulin-like growth factor receptor signaling pathway	1/423	13/17381	0.274145306972164	0.743575675245379	0.713983352753048	PHIP	1
BP	GO:0044794	positive regulation by host of viral process	1/423	13/17381	0.274145306972164	0.743575675245379	0.713983352753048	VAPA	1
BP	GO:0046040	IMP metabolic process	1/423	13/17381	0.274145306972164	0.743575675245379	0.713983352753048	NT5C2	1
BP	GO:0048712	negative regulation of astrocyte differentiation	1/423	13/17381	0.274145306972164	0.743575675245379	0.713983352753048	LDLR	1
BP	GO:0048934	peripheral nervous system neuron differentiation	1/423	13/17381	0.274145306972164	0.743575675245379	0.713983352753048	TBCE	1
BP	GO:0048935	peripheral nervous system neuron development	1/423	13/17381	0.274145306972164	0.743575675245379	0.713983352753048	TBCE	1
BP	GO:0051645	Golgi localization	1/423	13/17381	0.274145306972164	0.743575675245379	0.713983352753048	HOOK3	1
BP	GO:0060149	negative regulation of posttranscriptional gene silencing	1/423	13/17381	0.274145306972164	0.743575675245379	0.713983352753048	NCOR2	1
BP	GO:0060158	phospholipase C-activating dopamine receptor signaling pathway	1/423	13/17381	0.274145306972164	0.743575675245379	0.713983352753048	GNAQ	1
BP	GO:0060177	regulation of angiotensin metabolic process	1/423	13/17381	0.274145306972164	0.743575675245379	0.713983352753048	ECE1	1
BP	GO:0060252	positive regulation of glial cell proliferation	1/423	13/17381	0.274145306972164	0.743575675245379	0.713983352753048	ETV5	1
BP	GO:0060967	negative regulation of gene silencing by RNA	1/423	13/17381	0.274145306972164	0.743575675245379	0.713983352753048	NCOR2	1
BP	GO:0061000	negative regulation of dendritic spine development	1/423	13/17381	0.274145306972164	0.743575675245379	0.713983352753048	ASAP1	1
BP	GO:0070208	protein heterotrimerization	1/423	13/17381	0.274145306972164	0.743575675245379	0.713983352753048	NUP54	1
BP	GO:0070431	nucleotide-binding oligomerization domain containing 2 signaling pathway	1/423	13/17381	0.274145306972164	0.743575675245379	0.713983352753048	OTULIN	1
BP	GO:0070986	left/right axis specification	1/423	13/17381	0.274145306972164	0.743575675245379	0.713983352753048	SETDB2	1
BP	GO:0071285	cellular response to lithium ion	1/423	13/17381	0.274145306972164	0.743575675245379	0.713983352753048	CDH1	1
BP	GO:0071350	cellular response to interleukin-15	1/423	13/17381	0.274145306972164	0.743575675245379	0.713983352753048	STAT3	1
BP	GO:0071391	cellular response to estrogen stimulus	1/423	13/17381	0.274145306972164	0.743575675245379	0.713983352753048	TRIM24	1
BP	GO:0071481	cellular response to X-ray	1/423	13/17381	0.274145306972164	0.743575675245379	0.713983352753048	DNM2	1
BP	GO:0071872	cellular response to epinephrine stimulus	1/423	13/17381	0.274145306972164	0.743575675245379	0.713983352753048	PDE4D	1
BP	GO:0072044	collecting duct development	1/423	13/17381	0.274145306972164	0.743575675245379	0.713983352753048	DLG5	1
BP	GO:0072540	T-helper 17 cell lineage commitment	1/423	13/17381	0.274145306972164	0.743575675245379	0.713983352753048	STAT3	1
BP	GO:0090148	membrane fission	1/423	13/17381	0.274145306972164	0.743575675245379	0.713983352753048	DNM2	1
BP	GO:0090179	planar cell polarity pathway involved in neural tube closure	1/423	13/17381	0.274145306972164	0.743575675245379	0.713983352753048	CELSR1	1
BP	GO:0090335	regulation of brown fat cell differentiation	1/423	13/17381	0.274145306972164	0.743575675245379	0.713983352753048	FTO	1
BP	GO:0098719	sodium ion import across plasma membrane	1/423	13/17381	0.274145306972164	0.743575675245379	0.713983352753048	SLC9A2	1
BP	GO:0098903	regulation of membrane repolarization during action potential	1/423	13/17381	0.274145306972164	0.743575675245379	0.713983352753048	DLG1	1
BP	GO:0099133	ATP hydrolysis coupled anion transmembrane transport	1/423	13/17381	0.274145306972164	0.743575675245379	0.713983352753048	ABCC1	1
BP	GO:1900025	negative regulation of substrate adhesion-dependent cell spreading	1/423	13/17381	0.274145306972164	0.743575675245379	0.713983352753048	KANK1	1
BP	GO:1901077	regulation of relaxation of muscle	1/423	13/17381	0.274145306972164	0.743575675245379	0.713983352753048	PDE4D	1
BP	GO:1902358	sulfate transmembrane transport	1/423	13/17381	0.274145306972164	0.743575675245379	0.713983352753048	SLC26A3	1
BP	GO:1904293	negative regulation of ERAD pathway	1/423	13/17381	0.274145306972164	0.743575675245379	0.713983352753048	USP14	1
BP	GO:1905809	negative regulation of synapse organization	1/423	13/17381	0.274145306972164	0.743575675245379	0.713983352753048	PTK2	1
BP	GO:2000010	positive regulation of protein localization to cell surface	1/423	13/17381	0.274145306972164	0.743575675245379	0.713983352753048	NRG1	1
BP	GO:2000194	regulation of female gonad development	1/423	13/17381	0.274145306972164	0.743575675245379	0.713983352753048	ZFPM2	1
BP	GO:0006821	chloride transport	4/423	109/17381	0.27429781302892	0.743575675245379	0.713983352753048	SLC12A2/ANO5/ANO10/SLC26A3	4
BP	GO:0031929	TOR signaling	4/423	109/17381	0.27429781302892	0.743575675245379	0.713983352753048	WDR59/MTM1/RICTOR/RPTOR	4
BP	GO:0042177	negative regulation of protein catabolic process	4/423	109/17381	0.27429781302892	0.743575675245379	0.713983352753048	SMARCC1/MTM1/USP14/NRG1	4
BP	GO:0060147	regulation of posttranscriptional gene silencing	4/423	109/17381	0.27429781302892	0.743575675245379	0.713983352753048	NUP54/NCOR2/STAT3/NUP98	4
BP	GO:0060966	regulation of gene silencing by RNA	4/423	109/17381	0.27429781302892	0.743575675245379	0.713983352753048	NUP54/NCOR2/STAT3/NUP98	4
BP	GO:0032481	positive regulation of type I interferon production	3/423	75/17381	0.275440776108923	0.743575675245379	0.713983352753048	RNF135/POLR3A/CREBBP	3
BP	GO:0035710	CD4-positive, alpha-beta T cell activation	3/423	75/17381	0.275440776108923	0.743575675245379	0.713983352753048	TGFBR2/STAT3/RELB	3
BP	GO:0051303	establishment of chromosome localization	3/423	75/17381	0.275440776108923	0.743575675245379	0.713983352753048	CUL3/NDE1/SPICE1	3
BP	GO:0070663	regulation of leukocyte proliferation	7/423	217/17381	0.277866667467865	0.743575675245379	0.713983352753048	DLG1/TGFBR2/IL20RB/MARCH7/TNFRSF21/ITCH/DLG5	7
BP	GO:0071453	cellular response to oxygen levels	7/423	217/17381	0.277866667467865	0.743575675245379	0.713983352753048	PSMB1/FOXO1/PPARG/UBQLN1/CREBBP/ATG7/PDK1	7
BP	GO:0006997	nucleus organization	5/423	145/17381	0.278496758178915	0.743575675245379	0.713983352753048	AGFG1/LPIN1/NUP54/NUP98/REEP3	5
BP	GO:0014074	response to purine-containing compound	5/423	145/17381	0.278496758178915	0.743575675245379	0.713983352753048	NOX4/PPARG/NDUFS4/RAPGEF2/SLC26A3	5
BP	GO:0048592	eye morphogenesis	5/423	145/17381	0.278496758178915	0.743575675245379	0.713983352753048	AXIN1/STAT3/ZEB1/IFT122/NECTIN3	5
BP	GO:1903320	regulation of protein modification by small protein conjugation or removal	9/423	291/17381	0.279093403379424	0.743575675245379	0.713983352753048	PSMB1/AXIN1/UBQLN1/PTK2/SENP2/UBR5/RAB1A/UBE2I/ITCH	9
BP	GO:0009749	response to glucose	6/423	181/17381	0.279119054590481	0.743575675245379	0.713983352753048	NOX4/UNC13B/TGFBR2/ATG7/SIN3A/TRA2B	6
BP	GO:0048839	inner ear development	6/423	181/17381	0.279119054590481	0.743575675245379	0.713983352753048	FGFR2/SLC4A7/ABR/CELSR1/ZEB1/ROR1	6
BP	GO:0006406	mRNA export from nucleus	4/423	110/17381	0.279718436102388	0.743575675245379	0.713983352753048	AGFG1/UPF2/NUP54/NUP98	4
BP	GO:0006493	protein O-linked glycosylation	4/423	110/17381	0.279718436102388	0.743575675245379	0.713983352753048	MUC16/LARGE1/B3GALNT2/GALNT7	4
BP	GO:0030004	cellular monovalent inorganic cation homeostasis	4/423	110/17381	0.279718436102388	0.743575675245379	0.713983352753048	NEDD4L/SLC4A7/SLC9A2/SLC26A3	4
BP	GO:0071427	mRNA-containing ribonucleoprotein complex export from nucleus	4/423	110/17381	0.279718436102388	0.743575675245379	0.713983352753048	AGFG1/UPF2/NUP54/NUP98	4
BP	GO:0090101	negative regulation of transmembrane receptor protein serine/threonine kinase signaling pathway	4/423	110/17381	0.279718436102388	0.743575675245379	0.713983352753048	LTBP1/TGFBR2/DNM2/CTDSPL2	4
BP	GO:0030900	forebrain development	11/423	366/17381	0.280066107322386	0.743575675245379	0.713983352753048	FGFR2/AXIN1/GNAQ/NDE1/NCOA1/OGDH/HOOK3/CDH1/NRG1/TRA2B/RAPGEF2	11
BP	GO:0002437	inflammatory response to antigenic stimulus	2/423	43/17381	0.28154093767318	0.743575675245379	0.713983352753048	C3/IL20RB	2
BP	GO:0034198	cellular response to amino acid starvation	2/423	43/17381	0.28154093767318	0.743575675245379	0.713983352753048	WDR59/MAP3K5	2
BP	GO:0042982	amyloid precursor protein metabolic process	2/423	43/17381	0.28154093767318	0.743575675245379	0.713983352753048	DLG1/PICALM	2
BP	GO:0045104	intermediate filament cytoskeleton organization	2/423	43/17381	0.28154093767318	0.743575675245379	0.713983352753048	AGFG1/MTM1	2
BP	GO:0045744	negative regulation of G-protein coupled receptor protein signaling pathway	2/423	43/17381	0.28154093767318	0.743575675245379	0.713983352753048	DNM2/RPH3AL	2
BP	GO:0098659	inorganic cation import across plasma membrane	2/423	43/17381	0.28154093767318	0.743575675245379	0.713983352753048	PICALM/SLC9A2	2
BP	GO:0099587	inorganic ion import across plasma membrane	2/423	43/17381	0.28154093767318	0.743575675245379	0.713983352753048	PICALM/SLC9A2	2
BP	GO:0006446	regulation of translational initiation	3/423	76/17381	0.282074853827509	0.743575675245379	0.713983352753048	DNAJC3/EIF3E/EIF4G3	3
BP	GO:0009142	nucleoside triphosphate biosynthetic process	3/423	76/17381	0.282074853827509	0.743575675245379	0.713983352753048	PRKAG2/STAT3/CMPK1	3
BP	GO:0050772	positive regulation of axonogenesis	3/423	76/17381	0.282074853827509	0.743575675245379	0.713983352753048	GOLGA4/NRG1/LPAR3	3
BP	GO:1903312	negative regulation of mRNA metabolic process	3/423	76/17381	0.282074853827509	0.743575675245379	0.713983352753048	SUPT5H/PABPC1/TRA2B	3
BP	GO:1905954	positive regulation of lipid localization	3/423	76/17381	0.282074853827509	0.743575675245379	0.713983352753048	C3/PLTP/ACACB	3
BP	GO:0006469	negative regulation of protein kinase activity	8/423	255/17381	0.282546160540331	0.743575675245379	0.713983352753048	DNAJC3/ZNF675/GNAQ/PRKAG2/PRKRIP1/STK38/CEP85/RPTOR	8
BP	GO:0031398	positive regulation of protein ubiquitination	6/423	183/17381	0.287492501446204	0.743575675245379	0.713983352753048	PSMB1/AXIN1/UBQLN1/PTK2/SENP2/RAB1A	6
BP	GO:0021536	diencephalon development	3/423	77/17381	0.288722867269298	0.743575675245379	0.713983352753048	NCOA1/OGDH/CDH1	3
BP	GO:0060415	muscle tissue morphogenesis	3/423	77/17381	0.288722867269298	0.743575675245379	0.713983352753048	FGFR2/ZFPM2/NRG1	3
BP	GO:0007568	aging	9/423	294/17381	0.288932835439468	0.743575675245379	0.713983352753048	NOX4/PDE4D/TGFBR2/STAT3/SLC12A2/SCAP/ATG7/SIN3A/PICALM	9
BP	GO:1903050	regulation of proteolysis involved in cellular protein catabolic process	8/423	257/17381	0.289592131788452	0.743575675245379	0.713983352753048	PSMB1/SMARCC1/AXIN1/RNF114/UBQLN1/PTK2/MTM1/USP14	8
BP	GO:0002886	regulation of myeloid leukocyte mediated immunity	2/423	44/17381	0.290601503607051	0.743575675245379	0.713983352753048	C3/ABR	2
BP	GO:0015701	bicarbonate transport	2/423	44/17381	0.290601503607051	0.743575675245379	0.713983352753048	SLC4A7/SLC26A3	2
BP	GO:0016574	histone ubiquitination	2/423	44/17381	0.290601503607051	0.743575675245379	0.713983352753048	CDC73/UBR5	2
BP	GO:0032653	regulation of interleukin-10 production	2/423	44/17381	0.290601503607051	0.743575675245379	0.713983352753048	IL20RB/TNFRSF21	2
BP	GO:0045103	intermediate filament-based process	2/423	44/17381	0.290601503607051	0.743575675245379	0.713983352753048	AGFG1/MTM1	2
BP	GO:0051290	protein heterotetramerization	2/423	44/17381	0.290601503607051	0.743575675245379	0.713983352753048	NUP54/CBR4	2
BP	GO:0055023	positive regulation of cardiac muscle tissue growth	2/423	44/17381	0.290601503607051	0.743575675245379	0.713983352753048	FGFR2/ZFPM2	2
BP	GO:1904837	beta-catenin-TCF complex assembly	2/423	44/17381	0.290601503607051	0.743575675245379	0.713983352753048	CDC73/CREBBP	2
BP	GO:0051101	regulation of DNA binding	4/423	112/17381	0.290608709888195	0.743575675245379	0.713983352753048	ZNF675/SP100/PPARG/SIN3A	4
BP	GO:1905477	positive regulation of protein localization to membrane	4/423	112/17381	0.290608709888195	0.743575675245379	0.713983352753048	DLG1/VIL1/NMT1/PPP1R13B	4
BP	GO:0001675	acrosome assembly	1/423	14/17381	0.291823596651504	0.743575675245379	0.713983352753048	AGFG1	1
BP	GO:0001921	positive regulation of receptor recycling	1/423	14/17381	0.291823596651504	0.743575675245379	0.713983352753048	ECE1	1
BP	GO:0003214	cardiac left ventricle morphogenesis	1/423	14/17381	0.291823596651504	0.743575675245379	0.713983352753048	TGFBR2	1
BP	GO:0003352	regulation of cilium movement	1/423	14/17381	0.291823596651504	0.743575675245379	0.713983352753048	CCDC40	1
BP	GO:0006122	mitochondrial electron transport, ubiquinol to cytochrome c	1/423	14/17381	0.291823596651504	0.743575675245379	0.713983352753048	UQCRC2	1
BP	GO:0006957	complement activation, alternative pathway	1/423	14/17381	0.291823596651504	0.743575675245379	0.713983352753048	C3	1
BP	GO:0009263	deoxyribonucleotide biosynthetic process	1/423	14/17381	0.291823596651504	0.743575675245379	0.713983352753048	RRM2B	1
BP	GO:0010310	regulation of hydrogen peroxide metabolic process	1/423	14/17381	0.291823596651504	0.743575675245379	0.713983352753048	STAT3	1
BP	GO:0010663	positive regulation of striated muscle cell apoptotic process	1/423	14/17381	0.291823596651504	0.743575675245379	0.713983352753048	MAP3K5	1
BP	GO:0010666	positive regulation of cardiac muscle cell apoptotic process	1/423	14/17381	0.291823596651504	0.743575675245379	0.713983352753048	MAP3K5	1
BP	GO:0010875	positive regulation of cholesterol efflux	1/423	14/17381	0.291823596651504	0.743575675245379	0.713983352753048	PLTP	1
BP	GO:0019081	viral translation	1/423	14/17381	0.291823596651504	0.743575675245379	0.713983352753048	EIF3A	1
BP	GO:0030299	intestinal cholesterol absorption	1/423	14/17381	0.291823596651504	0.743575675245379	0.713983352753048	LDLR	1
BP	GO:0032105	negative regulation of response to extracellular stimulus	1/423	14/17381	0.291823596651504	0.743575675245379	0.713983352753048	KANK2	1
BP	GO:0032108	negative regulation of response to nutrient levels	1/423	14/17381	0.291823596651504	0.743575675245379	0.713983352753048	KANK2	1
BP	GO:0032966	negative regulation of collagen biosynthetic process	1/423	14/17381	0.291823596651504	0.743575675245379	0.713983352753048	PPARG	1
BP	GO:0036124	histone H3-K9 trimethylation	1/423	14/17381	0.291823596651504	0.743575675245379	0.713983352753048	ARID4A	1
BP	GO:0042159	lipoprotein catabolic process	1/423	14/17381	0.291823596651504	0.743575675245379	0.713983352753048	LDLR	1
BP	GO:0042711	maternal behavior	1/423	14/17381	0.291823596651504	0.743575675245379	0.713983352753048	GNAQ	1
BP	GO:0042754	negative regulation of circadian rhythm	1/423	14/17381	0.291823596651504	0.743575675245379	0.713983352753048	SIN3A	1
BP	GO:0043650	dicarboxylic acid biosynthetic process	1/423	14/17381	0.291823596651504	0.743575675245379	0.713983352753048	GLS	1
BP	GO:0044827	modulation by host of viral genome replication	1/423	14/17381	0.291823596651504	0.743575675245379	0.713983352753048	VAPA	1
BP	GO:0046321	positive regulation of fatty acid oxidation	1/423	14/17381	0.291823596651504	0.743575675245379	0.713983352753048	PPARG	1
BP	GO:0046341	CDP-diacylglycerol metabolic process	1/423	14/17381	0.291823596651504	0.743575675245379	0.713983352753048	TAMM41	1
BP	GO:0050667	homocysteine metabolic process	1/423	14/17381	0.291823596651504	0.743575675245379	0.713983352753048	NOX4	1
BP	GO:0060009	Sertoli cell development	1/423	14/17381	0.291823596651504	0.743575675245379	0.713983352753048	ARID4A	1
BP	GO:0060312	regulation of blood vessel remodeling	1/423	14/17381	0.291823596651504	0.743575675245379	0.713983352753048	ABR	1
BP	GO:0060712	spongiotrophoblast layer development	1/423	14/17381	0.291823596651504	0.743575675245379	0.713983352753048	BIRC6	1
BP	GO:0060746	parental behavior	1/423	14/17381	0.291823596651504	0.743575675245379	0.713983352753048	GNAQ	1
BP	GO:0060831	smoothened signaling pathway involved in dorsal/ventral neural tube patterning	1/423	14/17381	0.291823596651504	0.743575675245379	0.713983352753048	IFT122	1
BP	GO:0070672	response to interleukin-15	1/423	14/17381	0.291823596651504	0.743575675245379	0.713983352753048	STAT3	1
BP	GO:0071435	potassium ion export	1/423	14/17381	0.291823596651504	0.743575675245379	0.713983352753048	DLG1	1
BP	GO:0071801	regulation of podosome assembly	1/423	14/17381	0.291823596651504	0.743575675245379	0.713983352753048	ASAP1	1
BP	GO:0090178	regulation of establishment of planar polarity involved in neural tube closure	1/423	14/17381	0.291823596651504	0.743575675245379	0.713983352753048	CELSR1	1
BP	GO:0097369	sodium ion import	1/423	14/17381	0.291823596651504	0.743575675245379	0.713983352753048	SLC9A2	1
BP	GO:0098856	intestinal lipid absorption	1/423	14/17381	0.291823596651504	0.743575675245379	0.713983352753048	LDLR	1
BP	GO:1900424	regulation of defense response to bacterium	1/423	14/17381	0.291823596651504	0.743575675245379	0.713983352753048	UNC13B	1
BP	GO:1901070	guanosine-containing compound biosynthetic process	1/423	14/17381	0.291823596651504	0.743575675245379	0.713983352753048	GMPS	1
BP	GO:1904294	positive regulation of ERAD pathway	1/423	14/17381	0.291823596651504	0.743575675245379	0.713983352753048	UBQLN1	1
BP	GO:1905050	positive regulation of metallopeptidase activity	1/423	14/17381	0.291823596651504	0.743575675245379	0.713983352753048	STAT3	1
BP	GO:1990845	adaptive thermogenesis	1/423	14/17381	0.291823596651504	0.743575675245379	0.713983352753048	OMA1	1
BP	GO:2000188	regulation of cholesterol homeostasis	1/423	14/17381	0.291823596651504	0.743575675245379	0.713983352753048	LDLR	1
BP	GO:2000651	positive regulation of sodium ion transmembrane transporter activity	1/423	14/17381	0.291823596651504	0.743575675245379	0.713983352753048	DNM2	1
BP	GO:2001212	regulation of vasculogenesis	1/423	14/17381	0.291823596651504	0.743575675245379	0.713983352753048	RAPGEF2	1
BP	GO:0071826	ribonucleoprotein complex subunit organization	7/423	221/17381	0.293126569043234	0.743575675245379	0.713983352753048	RBM5/CDC73/LSM14A/CNOT2/ATXN2/EIF3A/SF3B1	7
BP	GO:0009896	positive regulation of catabolic process	13/423	447/17381	0.2949407426532	0.743575675245379	0.713983352753048	NEDD4L/PSMB1/AXIN1/FOXO1/RNF114/KIAA1324/UBQLN1/PTK2/LDLR/SUPT5H/ATG7/PABPC1/ITCH	13
BP	GO:0046902	regulation of mitochondrial membrane permeability	3/423	78/17381	0.295382498598656	0.743575675245379	0.713983352753048	NMT1/STAT3/PPP1R13B	3
BP	GO:0048024	regulation of mRNA splicing, via spliceosome	3/423	78/17381	0.295382498598656	0.743575675245379	0.713983352753048	RBM5/NUP98/TRA2B	3
BP	GO:0048661	positive regulation of smooth muscle cell proliferation	3/423	78/17381	0.295382498598656	0.743575675245379	0.713983352753048	FGFR2/MAP3K5/TGFBR2	3
BP	GO:1901216	positive regulation of neuron death	3/423	78/17381	0.295382498598656	0.743575675245379	0.713983352753048	MAP3K5/PPP1R13B/PICALM	3
BP	GO:0009205	purine ribonucleoside triphosphate metabolic process	9/423	296/17381	0.295543363420877	0.743575675245379	0.713983352753048	PRKAG2/GPHN/NDUFS4/NUP54/UQCRC2/OGDH/STAT3/NUP98/NDUFS3	9
BP	GO:0006367	transcription initiation from RNA polymerase II promoter	6/423	185/17381	0.295918987218442	0.743575675245379	0.713983352753048	PPARG/DACH1/NR2C2/VDR/CREBBP/NR1D2	6
BP	GO:0019079	viral genome replication	4/423	113/17381	0.296075707546849	0.743575675245379	0.713983352753048	VAPA/CTBP2/SUPT5H/PABPC1	4
BP	GO:0032412	regulation of ion transmembrane transporter activity	7/423	222/17381	0.296971319857065	0.743575675245379	0.713983352753048	NEDD4L/DLG1/STK39/UBQLN1/PDE4D/DNM2/SLMAP	7
BP	GO:0043434	response to peptide hormone	12/423	410/17381	0.297852319713328	0.743575675245379	0.713983352753048	KANK1/RANGAP1/SMARCC1/FOXO1/PPARG/LPIN1/PHIP/STXBP3/PTK2/DENND4C/STAT3/SCAP	12
BP	GO:0051170	nuclear import	9/423	297/17381	0.298863036191874	0.743575675245379	0.713983352753048	KANK1/GNAQ/NUP54/STAT3/CDH1/UBR5/NUP98/KPNA5/HCLS1	9
BP	GO:0098813	nuclear chromosome segregation	9/423	297/17381	0.298863036191874	0.743575675245379	0.713983352753048	CUL3/RANGAP1/NDE1/SLF1/SPICE1/SPC24/NUP98/DIS3L2/CENPI	9
BP	GO:0044380	protein localization to cytoskeleton	2/423	45/17381	0.299647642952587	0.743575675245379	0.713983352753048	DCTN2/HOOK3	2
BP	GO:0048701	embryonic cranial skeleton morphogenesis	2/423	45/17381	0.299647642952587	0.743575675245379	0.713983352753048	FGFR2/TGFBR2	2
BP	GO:1903115	regulation of actin filament-based movement	2/423	45/17381	0.299647642952587	0.743575675245379	0.713983352753048	DLG1/PDE4D	2
BP	GO:0009746	response to hexose	6/423	186/17381	0.300150599766102	0.743575675245379	0.713983352753048	NOX4/UNC13B/TGFBR2/ATG7/SIN3A/TRA2B	6
BP	GO:0006164	purine nucleotide biosynthetic process	8/423	260/17381	0.300241876573119	0.743575675245379	0.713983352753048	GUCY1A2/PAPSS1/GUCY1A3/PRKAG2/MTHFD2L/STAT3/GMPS/PANK3	8
BP	GO:0042493	response to drug	12/423	411/17381	0.300674643232843	0.743575675245379	0.713983352753048	CYP2C19/PPARG/MYO6/TGFBR2/NCOA1/ABCC1/STAT3/PTGR1/CDH1/SLC22A3/ACACB/RPH3AL	12
BP	GO:0019935	cyclic-nucleotide-mediated signaling	4/423	114/17381	0.301555533141866	0.743575675245379	0.713983352753048	GNAQ/PDE4D/NDUFS4/RAPGEF2	4
BP	GO:0042471	ear morphogenesis	4/423	114/17381	0.301555533141866	0.743575675245379	0.713983352753048	FGFR2/ABR/CELSR1/ZEB1	4
BP	GO:0001938	positive regulation of endothelial cell proliferation	3/423	79/17381	0.302051478534609	0.743575675245379	0.713983352753048	STAT3/RICTOR/RPTOR	3
BP	GO:0010771	negative regulation of cell morphogenesis involved in differentiation	3/423	79/17381	0.302051478534609	0.743575675245379	0.713983352753048	KANK1/PTK2/RAPGEF2	3
BP	GO:1903076	regulation of protein localization to plasma membrane	3/423	79/17381	0.302051478534609	0.743575675245379	0.713983352753048	DLG1/VIL1/PICALM	3
BP	GO:0007416	synapse assembly	5/423	150/17381	0.302091467406076	0.743575675245379	0.713983352753048	PTK2/ADGRL3/CDH1/NRG1/DLG5	5
BP	GO:0051100	negative regulation of binding	5/423	150/17381	0.302091467406076	0.743575675245379	0.713983352753048	ZNF675/SP100/SPAG9/PTPRF/SIN3A	5
BP	GO:1903828	negative regulation of cellular protein localization	5/423	150/17381	0.302091467406076	0.743575675245379	0.713983352753048	NEDD4L/RANGAP1/SP100/SIN3A/PICALM	5
BP	GO:0010720	positive regulation of cell development	14/423	488/17381	0.302286042495857	0.743575675245379	0.713983352753048	NEDD4L/PPARG/ETV5/NCOA1/DNM2/SPAG9/GOLGA4/RAB21/ZEB1/ATF1/NRG1/RAPGEF2/DLG5/LPAR3	14
BP	GO:0009165	nucleotide biosynthetic process	10/423	336/17381	0.303227984619652	0.743575675245379	0.713983352753048	GUCY1A2/RRM2B/PAPSS1/GUCY1A3/PRKAG2/MTHFD2L/STAT3/GMPS/CMPK1/PANK3	10
BP	GO:0045787	positive regulation of cell cycle	11/423	374/17381	0.30360816402087	0.743575675245379	0.713983352753048	FGFR2/CUL3/ZNF268/PHIP/SLF1/TMOD3/CDC73/CNOT2/UBE2E2/SIN3A/RPTOR	11
BP	GO:0048863	stem cell differentiation	8/423	261/17381	0.303811906776558	0.743575675245379	0.713983352753048	PSMB1/FGFR2/EPCAM/CHD2/STAT3/SOX5/NRG1/ITCH	8
BP	GO:0007369	gastrulation	6/423	187/17381	0.30439365099691	0.743575675245379	0.713983352753048	FGFR2/CUL3/AXIN1/MAP2K5/TGFBR2/CDC73	6
BP	GO:0010001	glial cell differentiation	6/423	187/17381	0.30439365099691	0.743575675245379	0.713983352753048	PPARG/LDLR/STAT3/NRG1/TNFRSF21/ROR1	6
BP	GO:0009266	response to temperature stimulus	7/423	224/17381	0.304693359482498	0.743575675245379	0.713983352753048	DNAJC3/FOXO1/PPARG/NUP54/CREBBP/NUP98/RPTOR	7
BP	GO:0006639	acylglycerol metabolic process	4/423	115/17381	0.307046895139592	0.743575675245379	0.713983352753048	C3/TBL1XR1/LPIN1/LDLR	4
BP	GO:0018022	peptidyl-lysine methylation	4/423	115/17381	0.307046895139592	0.743575675245379	0.713983352753048	SETDB2/ARID4A/EED/AUTS2	4
BP	GO:0032273	positive regulation of protein polymerization	4/423	115/17381	0.307046895139592	0.743575675245379	0.713983352753048	DLG1/VIL1/VASP/RICTOR	4
BP	GO:0034605	cellular response to heat	4/423	115/17381	0.307046895139592	0.743575675245379	0.713983352753048	NUP54/CREBBP/NUP98/RPTOR	4
BP	GO:1903749	positive regulation of establishment of protein localization to mitochondrion	4/423	115/17381	0.307046895139592	0.743575675245379	0.713983352753048	NMT1/POLR3A/PPP1R13B/NRG1	4
BP	GO:1900542	regulation of purine nucleotide metabolic process	8/423	262/17381	0.307391398814499	0.743575675245379	0.713983352753048	GUCY1A2/GUCY1A3/TBL1XR1/PRKAG2/PDE4D/NUP54/STAT3/NUP98	8
BP	GO:0048284	organelle fusion	6/423	188/17381	0.308647537282109	0.743575675245379	0.713983352753048	OMA1/STX1A/USP6NL/STX6/STX17/GOSR1	6
BP	GO:0002762	negative regulation of myeloid leukocyte differentiation	2/423	46/17381	0.308674700568294	0.743575675245379	0.713983352753048	ZNF675/TJP2	2
BP	GO:0006120	mitochondrial electron transport, NADH to ubiquinone	2/423	46/17381	0.308674700568294	0.743575675245379	0.713983352753048	NDUFS4/NDUFS3	2
BP	GO:0032613	interleukin-10 production	2/423	46/17381	0.308674700568294	0.743575675245379	0.713983352753048	IL20RB/TNFRSF21	2
BP	GO:0042993	positive regulation of transcription factor import into nucleus	2/423	46/17381	0.308674700568294	0.743575675245379	0.713983352753048	CDH1/HCLS1	2
BP	GO:0086009	membrane repolarization	2/423	46/17381	0.308674700568294	0.743575675245379	0.713983352753048	NEDD4L/DLG1	2
BP	GO:0090329	regulation of DNA-dependent DNA replication	2/423	46/17381	0.308674700568294	0.743575675245379	0.713983352753048	DACH1/ATG7	2
BP	GO:1901028	regulation of mitochondrial outer membrane permeabilization involved in apoptotic signaling pathway	2/423	46/17381	0.308674700568294	0.743575675245379	0.713983352753048	NMT1/PPP1R13B	2
BP	GO:2001239	regulation of extrinsic apoptotic signaling pathway in absence of ligand	2/423	46/17381	0.308674700568294	0.743575675245379	0.713983352753048	MAP2K5/WWOX	2
BP	GO:0046470	phosphatidylcholine metabolic process	3/423	80/17381	0.308727586711445	0.743575675245379	0.713983352753048	LPIN1/LDLR/PLA2G4A	3
BP	GO:0002031	G-protein coupled receptor internalization	1/423	15/17381	0.309072322316064	0.743575675245379	0.713983352753048	DNM2	1
BP	GO:0002922	positive regulation of humoral immune response	1/423	15/17381	0.309072322316064	0.743575675245379	0.713983352753048	C3	1
BP	GO:0003417	growth plate cartilage development	1/423	15/17381	0.309072322316064	0.743575675245379	0.713983352753048	TGFBR2	1
BP	GO:0008272	sulfate transport	1/423	15/17381	0.309072322316064	0.743575675245379	0.713983352753048	SLC26A3	1
BP	GO:0009130	pyrimidine nucleoside monophosphate biosynthetic process	1/423	15/17381	0.309072322316064	0.743575675245379	0.713983352753048	CMPK1	1
BP	GO:0010713	negative regulation of collagen metabolic process	1/423	15/17381	0.309072322316064	0.743575675245379	0.713983352753048	PPARG	1
BP	GO:0010715	regulation of extracellular matrix disassembly	1/423	15/17381	0.309072322316064	0.743575675245379	0.713983352753048	DDR1	1
BP	GO:0010878	cholesterol storage	1/423	15/17381	0.309072322316064	0.743575675245379	0.713983352753048	PPARG	1
BP	GO:0015936	coenzyme A metabolic process	1/423	15/17381	0.309072322316064	0.743575675245379	0.713983352753048	PANK3	1
BP	GO:0021794	thalamus development	1/423	15/17381	0.309072322316064	0.743575675245379	0.713983352753048	OGDH	1
BP	GO:0030730	sequestering of triglyceride	1/423	15/17381	0.309072322316064	0.743575675245379	0.713983352753048	PPARG	1
BP	GO:0030852	regulation of granulocyte differentiation	1/423	15/17381	0.309072322316064	0.743575675245379	0.713983352753048	HCLS1	1
BP	GO:0031629	synaptic vesicle fusion to presynaptic active zone membrane	1/423	15/17381	0.309072322316064	0.743575675245379	0.713983352753048	STX1A	1
BP	GO:0032968	positive regulation of transcription elongation from RNA polymerase II promoter	1/423	15/17381	0.309072322316064	0.743575675245379	0.713983352753048	CDC73	1
BP	GO:0034349	glial cell apoptotic process	1/423	15/17381	0.309072322316064	0.743575675245379	0.713983352753048	TNFRSF21	1
BP	GO:0034616	response to laminar fluid shear stress	1/423	15/17381	0.309072322316064	0.743575675245379	0.713983352753048	MAP2K5	1
BP	GO:0035269	protein O-linked mannosylation	1/423	15/17381	0.309072322316064	0.743575675245379	0.713983352753048	LARGE1	1
BP	GO:0035729	cellular response to hepatocyte growth factor stimulus	1/423	15/17381	0.309072322316064	0.743575675245379	0.713983352753048	VIL1	1
BP	GO:0036159	inner dynein arm assembly	1/423	15/17381	0.309072322316064	0.743575675245379	0.713983352753048	CCDC40	1
BP	GO:0042559	pteridine-containing compound biosynthetic process	1/423	15/17381	0.309072322316064	0.743575675245379	0.713983352753048	PCBD2	1
BP	GO:0042737	drug catabolic process	1/423	15/17381	0.309072322316064	0.743575675245379	0.713983352753048	CYP2C19	1
BP	GO:0044331	cell-cell adhesion mediated by cadherin	1/423	15/17381	0.309072322316064	0.743575675245379	0.713983352753048	EPCAM	1
BP	GO:0044849	estrous cycle	1/423	15/17381	0.309072322316064	0.743575675245379	0.713983352753048	NCOA1	1
BP	GO:0045618	positive regulation of keratinocyte differentiation	1/423	15/17381	0.309072322316064	0.743575675245379	0.713983352753048	VDR	1
BP	GO:0046599	regulation of centriole replication	1/423	15/17381	0.309072322316064	0.743575675245379	0.713983352753048	SPICE1	1
BP	GO:0048172	regulation of short-term neuronal synaptic plasticity	1/423	15/17381	0.309072322316064	0.743575675245379	0.713983352753048	UNC13B	1
BP	GO:0051571	positive regulation of histone H3-K4 methylation	1/423	15/17381	0.309072322316064	0.743575675245379	0.713983352753048	AUTS2	1
BP	GO:0060080	inhibitory postsynaptic potential	1/423	15/17381	0.309072322316064	0.743575675245379	0.713983352753048	UNC13B	1
BP	GO:0060397	JAK-STAT cascade involved in growth hormone signaling pathway	1/423	15/17381	0.309072322316064	0.743575675245379	0.713983352753048	STAT3	1
BP	GO:0060788	ectodermal placode formation	1/423	15/17381	0.309072322316064	0.743575675245379	0.713983352753048	AXIN1	1
BP	GO:0071599	otic vesicle development	1/423	15/17381	0.309072322316064	0.743575675245379	0.713983352753048	FGFR2	1
BP	GO:0071697	ectodermal placode morphogenesis	1/423	15/17381	0.309072322316064	0.743575675245379	0.713983352753048	AXIN1	1
BP	GO:0072498	embryonic skeletal joint development	1/423	15/17381	0.309072322316064	0.743575675245379	0.713983352753048	AXIN1	1
BP	GO:0080182	histone H3-K4 trimethylation	1/423	15/17381	0.309072322316064	0.743575675245379	0.713983352753048	ARID4A	1
BP	GO:0090177	establishment of planar polarity involved in neural tube closure	1/423	15/17381	0.309072322316064	0.743575675245379	0.713983352753048	CELSR1	1
BP	GO:0099500	vesicle fusion to plasma membrane	1/423	15/17381	0.309072322316064	0.743575675245379	0.713983352753048	STX1A	1
BP	GO:1902188	positive regulation of viral release from host cell	1/423	15/17381	0.309072322316064	0.743575675245379	0.713983352753048	VAPA	1
BP	GO:1903543	positive regulation of exosomal secretion	1/423	15/17381	0.309072322316064	0.743575675245379	0.713983352753048	HGS	1
BP	GO:1903798	regulation of production of miRNAs involved in gene silencing by miRNA	1/423	15/17381	0.309072322316064	0.743575675245379	0.713983352753048	NCOR2	1
BP	GO:1904874	positive regulation of telomerase RNA localization to Cajal body	1/423	15/17381	0.309072322316064	0.743575675245379	0.713983352753048	CCT3	1
BP	GO:1990000	amyloid fibril formation	1/423	15/17381	0.309072322316064	0.743575675245379	0.713983352753048	LDLR	1
BP	GO:2001224	positive regulation of neuron migration	1/423	15/17381	0.309072322316064	0.743575675245379	0.713983352753048	RAPGEF2	1
BP	GO:0006401	RNA catabolic process	11/423	376/17381	0.309574437695845	0.743575675245379	0.713983352753048	PSMB1/UPF2/EIF3E/LRPPRC/CNOT2/GSPT1/PABPC1/CARHSP1/ZCCHC6/NT5C3B/DIS3L2	11
BP	GO:0010466	negative regulation of peptidase activity	8/423	263/17381	0.310979995081338	0.743575675245379	0.713983352753048	C3/CRIM1/VIL1/MAP2K5/BIRC6/USP14/PICALM/SH3RF1	8
BP	GO:0009199	ribonucleoside triphosphate metabolic process	9/423	301/17381	0.312231041333	0.743575675245379	0.713983352753048	PRKAG2/GPHN/NDUFS4/NUP54/UQCRC2/OGDH/STAT3/NUP98/NDUFS3	9
BP	GO:0006638	neutral lipid metabolic process	4/423	116/17381	0.312548516922701	0.743575675245379	0.713983352753048	C3/TBL1XR1/LPIN1/LDLR	4
BP	GO:0046717	acid secretion	4/423	116/17381	0.312548516922701	0.743575675245379	0.713983352753048	GLS/UNC13B/STX1A/PLA2G4A	4
BP	GO:1901293	nucleoside phosphate biosynthetic process	10/423	339/17381	0.312684263949227	0.743575675245379	0.713983352753048	GUCY1A2/RRM2B/PAPSS1/GUCY1A3/PRKAG2/MTHFD2L/STAT3/GMPS/CMPK1/PANK3	10
BP	GO:0002573	myeloid leukocyte differentiation	6/423	189/17381	0.312911657006857	0.743575675245379	0.713983352753048	ZNF675/PPARG/TJP2/TGFBR2/RELB/HCLS1	6
BP	GO:0051607	defense response to virus	7/423	227/17381	0.316350935640004	0.743575675245379	0.713983352753048	DNAJC3/POLR3A/LSM14A/DMBT1/ATG7/SIN3A/ITCH	7
BP	GO:0016125	sterol metabolic process	5/423	153/17381	0.316396046489041	0.743575675245379	0.713983352753048	PRKAG2/LDLR/SCAP/HMGCS2/ACACB	5
BP	GO:0031345	negative regulation of cell projection organization	5/423	153/17381	0.316396046489041	0.743575675245379	0.713983352753048	ASAP1/KANK1/DNM2/PTK2/RAPGEF2	5
BP	GO:0006091	generation of precursor metabolites and energy	13/423	455/17381	0.316660653626573	0.743575675245379	0.713983352753048	NOX4/FASTKD1/STK40/PRKAG2/NDUFS4/NUP54/UQCRC2/OGDH/STAT3/NNT/NUP98/GFPT1/NDUFS3	13
BP	GO:0002704	negative regulation of leukocyte mediated immunity	2/423	47/17381	0.317678255374632	0.743575675245379	0.713983352753048	ABR/IL20RB	2
BP	GO:0003254	regulation of membrane depolarization	2/423	47/17381	0.317678255374632	0.743575675245379	0.713983352753048	NEDD4L/SLMAP	2
BP	GO:0008088	axo-dendritic transport	2/423	47/17381	0.317678255374632	0.743575675245379	0.713983352753048	RAB21/KIF1B	2
BP	GO:0045739	positive regulation of DNA repair	2/423	47/17381	0.317678255374632	0.743575675245379	0.713983352753048	TIMELESS/SLF1	2
BP	GO:0051205	protein insertion into membrane	2/423	47/17381	0.317678255374632	0.743575675245379	0.713983352753048	NMT1/PPP1R13B	2
BP	GO:1905268	negative regulation of chromatin organization	2/423	47/17381	0.317678255374632	0.743575675245379	0.713983352753048	UBR5/SIN3A	2
BP	GO:2000677	regulation of transcription regulatory region DNA binding	2/423	47/17381	0.317678255374632	0.743575675245379	0.713983352753048	ZNF675/SIN3A	2
BP	GO:0000082	G1/S transition of mitotic cell cycle	8/423	265/17381	0.318183070293951	0.743575675245379	0.713983352753048	KANK2/CUL3/CDC73/CNOT2/GSPT1/UBE2E2/CACUL1/RPTOR	8
BP	GO:0009144	purine nucleoside triphosphate metabolic process	9/423	303/17381	0.318964574887916	0.743575675245379	0.713983352753048	PRKAG2/GPHN/NDUFS4/NUP54/UQCRC2/OGDH/STAT3/NUP98/NDUFS3	9
BP	GO:0022898	regulation of transmembrane transporter activity	7/423	228/17381	0.32025484928938	0.743575675245379	0.713983352753048	NEDD4L/DLG1/STK39/UBQLN1/PDE4D/DNM2/SLMAP	7
BP	GO:1905475	regulation of protein localization to membrane	5/423	154/17381	0.321183809149354	0.743575675245379	0.713983352753048	DLG1/VIL1/NMT1/PPP1R13B/PICALM	5
BP	GO:0034284	response to monosaccharide	6/423	191/17381	0.321468201655054	0.743575675245379	0.713983352753048	NOX4/UNC13B/TGFBR2/ATG7/SIN3A/TRA2B	6
BP	GO:0046034	ATP metabolic process	8/423	266/17381	0.321796834747385	0.743575675245379	0.713983352753048	PRKAG2/NDUFS4/NUP54/UQCRC2/OGDH/STAT3/NUP98/NDUFS3	8
BP	GO:0032410	negative regulation of transporter activity	3/423	82/17381	0.322092552520036	0.743575675245379	0.713983352753048	NEDD4L/STK39/UBQLN1	3
BP	GO:0050810	regulation of steroid biosynthetic process	3/423	82/17381	0.322092552520036	0.743575675245379	0.713983352753048	VDR/SCAP/ACACB	3
BP	GO:1904063	negative regulation of cation transmembrane transport	3/423	82/17381	0.322092552520036	0.743575675245379	0.713983352753048	NEDD4L/STK39/UBQLN1	3
BP	GO:0006402	mRNA catabolic process	10/423	342/17381	0.322208157511106	0.743575675245379	0.713983352753048	PSMB1/UPF2/EIF3E/CNOT2/GSPT1/PABPC1/CARHSP1/ZCCHC6/NT5C3B/DIS3L2	10
BP	GO:0032984	macromolecular complex disassembly	9/423	304/17381	0.322342708711415	0.743575675245379	0.713983352753048	SMARCC1/AXIN1/VIL1/UBQLN1/TMOD3/STX17/MRPL4/GSPT1/PTCD3	9
BP	GO:0015758	glucose transport	4/423	118/17381	0.323577510719683	0.743575675245379	0.713983352753048	C3/VIL1/PRKAG2/STXBP3	4
BP	GO:0043484	regulation of RNA splicing	4/423	118/17381	0.323577510719683	0.743575675245379	0.713983352753048	RBM5/NUP98/PTBP3/TRA2B	4
BP	GO:0050728	negative regulation of inflammatory response	4/423	118/17381	0.323577510719683	0.743575675245379	0.713983352753048	PPARG/ABR/IL20RB/OTULIN	4
BP	GO:0002768	immune response-regulating cell surface receptor signaling pathway	13/423	458/17381	0.324909603074805	0.743575675245379	0.713983352753048	MUC16/PSMB1/RPS6KA5/PDE4D/PTK2/RELB/CREBBP/VAV2/ELF1/TNFRSF21/ABI1/PAG1/ELF2	13
BP	GO:0006898	receptor-mediated endocytosis	10/423	343/17381	0.325396687052035	0.743575675245379	0.713983352753048	CD2AP/REPS1/TGFBR2/DNM2/LDLR/DMBT1/RAB21/TMPRSS2/ATXN2/PICALM	10
BP	GO:0007626	locomotory behavior	6/423	192/17381	0.325759435305083	0.743575675245379	0.713983352753048	ETV5/PBX3/ADGRL3/CELSR1/TBCE/NRG1	6
BP	GO:0001711	endodermal cell fate commitment	1/423	16/17381	0.325901897788844	0.743575675245379	0.713983352753048	CDC73	1
BP	GO:0002295	T-helper cell lineage commitment	1/423	16/17381	0.325901897788844	0.743575675245379	0.713983352753048	STAT3	1
BP	GO:0003222	ventricular trabecula myocardium morphogenesis	1/423	16/17381	0.325901897788844	0.743575675245379	0.713983352753048	NRG1	1
BP	GO:0006044	N-acetylglucosamine metabolic process	1/423	16/17381	0.325901897788844	0.743575675245379	0.713983352753048	LARGE1	1
BP	GO:0006474	N-terminal protein amino acid acetylation	1/423	16/17381	0.325901897788844	0.743575675245379	0.713983352753048	CREBBP	1
BP	GO:0007213	G-protein coupled acetylcholine receptor signaling pathway	1/423	16/17381	0.325901897788844	0.743575675245379	0.713983352753048	GNAQ	1
BP	GO:0009129	pyrimidine nucleoside monophosphate metabolic process	1/423	16/17381	0.325901897788844	0.743575675245379	0.713983352753048	CMPK1	1
BP	GO:0010642	negative regulation of platelet-derived growth factor receptor signaling pathway	1/423	16/17381	0.325901897788844	0.743575675245379	0.713983352753048	PTPN12	1
BP	GO:0021756	striatum development	1/423	16/17381	0.325901897788844	0.743575675245379	0.713983352753048	OGDH	1
BP	GO:0030889	negative regulation of B cell proliferation	1/423	16/17381	0.325901897788844	0.743575675245379	0.713983352753048	TNFRSF21	1
BP	GO:0031000	response to caffeine	1/423	16/17381	0.325901897788844	0.743575675245379	0.713983352753048	PPARG	1
BP	GO:0031645	negative regulation of neurological system process	1/423	16/17381	0.325901897788844	0.743575675245379	0.713983352753048	TNFRSF21	1
BP	GO:0031998	regulation of fatty acid beta-oxidation	1/423	16/17381	0.325901897788844	0.743575675245379	0.713983352753048	ACACB	1
BP	GO:0032011	ARF protein signal transduction	1/423	16/17381	0.325901897788844	0.743575675245379	0.713983352753048	ARFGEF1	1
BP	GO:0032012	regulation of ARF protein signal transduction	1/423	16/17381	0.325901897788844	0.743575675245379	0.713983352753048	ARFGEF1	1
BP	GO:0032460	negative regulation of protein oligomerization	1/423	16/17381	0.325901897788844	0.743575675245379	0.713983352753048	CRBN	1
BP	GO:0032515	negative regulation of phosphoprotein phosphatase activity	1/423	16/17381	0.325901897788844	0.743575675245379	0.713983352753048	PTPA	1
BP	GO:0032516	positive regulation of phosphoprotein phosphatase activity	1/423	16/17381	0.325901897788844	0.743575675245379	0.713983352753048	PTPA	1
BP	GO:0032793	positive regulation of CREB transcription factor activity	1/423	16/17381	0.325901897788844	0.743575675245379	0.713983352753048	RPS6KA5	1
BP	GO:0034397	telomere localization	1/423	16/17381	0.325901897788844	0.743575675245379	0.713983352753048	NUP98	1
BP	GO:0035493	SNARE complex assembly	1/423	16/17381	0.325901897788844	0.743575675245379	0.713983352753048	STX1A	1
BP	GO:0035855	megakaryocyte development	1/423	16/17381	0.325901897788844	0.743575675245379	0.713983352753048	ABI1	1
BP	GO:0036149	phosphatidylinositol acyl-chain remodeling	1/423	16/17381	0.325901897788844	0.743575675245379	0.713983352753048	PLA2G4A	1
BP	GO:0043508	negative regulation of JUN kinase activity	1/423	16/17381	0.325901897788844	0.743575675245379	0.713983352753048	ZNF675	1
BP	GO:0043584	nose development	1/423	16/17381	0.325901897788844	0.743575675245379	0.713983352753048	AXIN1	1
BP	GO:0044252	negative regulation of multicellular organismal metabolic process	1/423	16/17381	0.325901897788844	0.743575675245379	0.713983352753048	PPARG	1
BP	GO:0045986	negative regulation of smooth muscle contraction	1/423	16/17381	0.325901897788844	0.743575675245379	0.713983352753048	GUCY1A3	1
BP	GO:0050774	negative regulation of dendrite morphogenesis	1/423	16/17381	0.325901897788844	0.743575675245379	0.713983352753048	RAPGEF2	1
BP	GO:0060117	auditory receptor cell development	1/423	16/17381	0.325901897788844	0.743575675245379	0.713983352753048	SLC4A7	1
BP	GO:0060850	regulation of transcription involved in cell fate commitment	1/423	16/17381	0.325901897788844	0.743575675245379	0.713983352753048	PPARG	1
BP	GO:0070166	enamel mineralization	1/423	16/17381	0.325901897788844	0.743575675245379	0.713983352753048	FOXO1	1
BP	GO:0070920	regulation of production of small RNA involved in gene silencing by RNA	1/423	16/17381	0.325901897788844	0.743575675245379	0.713983352753048	NCOR2	1
BP	GO:0071236	cellular response to antibiotic	1/423	16/17381	0.325901897788844	0.743575675245379	0.713983352753048	PLA2G4A	1
BP	GO:0071404	cellular response to low-density lipoprotein particle stimulus	1/423	16/17381	0.325901897788844	0.743575675245379	0.713983352753048	LDLR	1
BP	GO:0071696	ectodermal placode development	1/423	16/17381	0.325901897788844	0.743575675245379	0.713983352753048	AXIN1	1
BP	GO:0071786	endoplasmic reticulum tubular network organization	1/423	16/17381	0.325901897788844	0.743575675245379	0.713983352753048	ATL2	1
BP	GO:0071871	response to epinephrine	1/423	16/17381	0.325901897788844	0.743575675245379	0.713983352753048	PDE4D	1
BP	GO:0090051	negative regulation of cell migration involved in sprouting angiogenesis	1/423	16/17381	0.325901897788844	0.743575675245379	0.713983352753048	MAP2K5	1
BP	GO:0090136	epithelial cell-cell adhesion	1/423	16/17381	0.325901897788844	0.743575675245379	0.713983352753048	PLEKHA7	1
BP	GO:0098915	membrane repolarization during ventricular cardiac muscle cell action potential	1/423	16/17381	0.325901897788844	0.743575675245379	0.713983352753048	DLG1	1
BP	GO:0140115	export across plasma membrane	1/423	16/17381	0.325901897788844	0.743575675245379	0.713983352753048	DLG1	1
BP	GO:1900151	regulation of nuclear-transcribed mRNA catabolic process, deadenylation-dependent decay	1/423	16/17381	0.325901897788844	0.743575675245379	0.713983352753048	PABPC1	1
BP	GO:1900153	positive regulation of nuclear-transcribed mRNA catabolic process, deadenylation-dependent decay	1/423	16/17381	0.325901897788844	0.743575675245379	0.713983352753048	PABPC1	1
BP	GO:1902003	regulation of amyloid-beta formation	1/423	16/17381	0.325901897788844	0.743575675245379	0.713983352753048	PICALM	1
BP	GO:1903541	regulation of exosomal secretion	1/423	16/17381	0.325901897788844	0.743575675245379	0.713983352753048	HGS	1
BP	GO:2000001	regulation of DNA damage checkpoint	1/423	16/17381	0.325901897788844	0.743575675245379	0.713983352753048	RINT1	1
BP	GO:2000811	negative regulation of anoikis	1/423	16/17381	0.325901897788844	0.743575675245379	0.713983352753048	PTK2	1
BP	GO:0006418	tRNA aminoacylation for protein translation	2/423	48/17381	0.326654111764764	0.743575675245379	0.713983352753048	TARS2/IARS	2
BP	GO:0006754	ATP biosynthetic process	2/423	48/17381	0.326654111764764	0.743575675245379	0.713983352753048	PRKAG2/STAT3	2
BP	GO:0009163	nucleoside biosynthetic process	2/423	48/17381	0.326654111764764	0.743575675245379	0.713983352753048	GMPS/CMPK1	2
BP	GO:0010518	positive regulation of phospholipase activity	2/423	48/17381	0.326654111764764	0.743575675245379	0.713983352753048	FGFR2/GNAQ	2
BP	GO:0030850	prostate gland development	2/423	48/17381	0.326654111764764	0.743575675245379	0.713983352753048	FGFR2/SMARCC1	2
BP	GO:0048260	positive regulation of receptor-mediated endocytosis	2/423	48/17381	0.326654111764764	0.743575675245379	0.713983352753048	RAB21/PICALM	2
BP	GO:1903078	positive regulation of protein localization to plasma membrane	2/423	48/17381	0.326654111764764	0.743575675245379	0.713983352753048	DLG1/VIL1	2
BP	GO:1903307	positive regulation of regulated secretory pathway	2/423	48/17381	0.326654111764764	0.743575675245379	0.713983352753048	UNC13B/STX1A	2
BP	GO:1905515	non-motile cilium assembly	2/423	48/17381	0.326654111764764	0.743575675245379	0.713983352753048	DNM2/IFT122	2
BP	GO:0006890	retrograde vesicle-mediated transport, Golgi to ER	3/423	83/17381	0.32877721616977	0.745147562379552	0.715492682984751	ATP9A/RAB1A/RINT1	3
BP	GO:0008625	extrinsic apoptotic signaling pathway via death domain receptors	3/423	83/17381	0.32877721616977	0.745147562379552	0.715492682984751	STK4/SP100/STK3	3
BP	GO:0034333	adherens junction assembly	3/423	83/17381	0.32877721616977	0.745147562379552	0.715492682984751	PTK2/TBCD/DLG5	3
BP	GO:0048644	muscle organ morphogenesis	3/423	83/17381	0.32877721616977	0.745147562379552	0.715492682984751	FGFR2/ZFPM2/NRG1	3
BP	GO:0060191	regulation of lipase activity	3/423	83/17381	0.32877721616977	0.745147562379552	0.715492682984751	FGFR2/GNAQ/PCSK5	3
BP	GO:0072332	intrinsic apoptotic signaling pathway by p53 class mediator	3/423	83/17381	0.32877721616977	0.745147562379552	0.715492682984751	RRM2B/PPP1R13B/WWOX	3
BP	GO:0007034	vacuolar transport	4/423	119/17381	0.32910240812572	0.745147562379552	0.715492682984751	HGS/HOOK3/MTM1/KIF13A	4
BP	GO:0046631	alpha-beta T cell activation	4/423	119/17381	0.32910240812572	0.745147562379552	0.715492682984751	TGFBR2/STAT3/RELB/ITCH	4
BP	GO:0033157	regulation of intracellular protein transport	11/423	383/17381	0.330674493081956	0.745147562379552	0.715492682984751	KANK1/RANGAP1/SP100/GNAQ/NUP54/POLR3A/CDH1/UBR5/CTDSPL2/HCLS1/NRG1	11
BP	GO:0015718	monocarboxylic acid transport	5/423	156/17381	0.330783728920595	0.745147562379552	0.715492682984751	PPARG/PRKAG2/NCOA1/PLA2G4A/ACACB	5
BP	GO:0048017	inositol lipid-mediated signaling	5/423	156/17381	0.330783728920595	0.745147562379552	0.715492682984751	C3orf58/PTK2/HCLS1/NRG1/PLD1	5
BP	GO:0050678	regulation of epithelial cell proliferation	9/423	307/17381	0.332519095097266	0.745147562379552	0.715492682984751	FGFR2/DLG1/MAP2K5/STAT3/VDR/CDC73/IFT122/RICTOR/RPTOR	9
BP	GO:0006140	regulation of nucleotide metabolic process	8/423	269/17381	0.332682756177155	0.745147562379552	0.715492682984751	GUCY1A2/GUCY1A3/TBL1XR1/PRKAG2/PDE4D/NUP54/STAT3/NUP98	8
BP	GO:0000184	nuclear-transcribed mRNA catabolic process, nonsense-mediated decay	4/423	120/17381	0.33463261689312	0.745147562379552	0.715492682984751	UPF2/EIF3E/GSPT1/PABPC1	4
BP	GO:0071333	cellular response to glucose stimulus	4/423	120/17381	0.33463261689312	0.745147562379552	0.715492682984751	NOX4/UNC13B/SIN3A/TRA2B	4
BP	GO:0030301	cholesterol transport	3/423	84/17381	0.335460620306734	0.745147562379552	0.715492682984751	PPARG/PLTP/LDLR	3
BP	GO:0042775	mitochondrial ATP synthesis coupled electron transport	3/423	84/17381	0.335460620306734	0.745147562379552	0.715492682984751	NDUFS4/UQCRC2/NDUFS3	3
BP	GO:0007051	spindle organization	5/423	157/17381	0.335594255581123	0.745147562379552	0.715492682984751	DLG1/DCTN2/SPICE1/PTPA/TBCE	5
BP	GO:0030834	regulation of actin filament depolymerization	2/423	49/17381	0.335598291293122	0.745147562379552	0.715492682984751	VIL1/TMOD3	2
BP	GO:0045806	negative regulation of endocytosis	2/423	49/17381	0.335598291293122	0.745147562379552	0.715492682984751	ATXN2/PICALM	2
BP	GO:0046579	positive regulation of Ras protein signal transduction	2/423	49/17381	0.335598291293122	0.745147562379552	0.715492682984751	NRG1/AUTS2	2
BP	GO:0051568	histone H3-K4 methylation	2/423	49/17381	0.335598291293122	0.745147562379552	0.715492682984751	ARID4A/AUTS2	2
BP	GO:0009260	ribonucleotide biosynthetic process	8/423	270/17381	0.336325087005586	0.745147562379552	0.715492682984751	GUCY1A2/PAPSS1/GUCY1A3/PRKAG2/STAT3/GMPS/CMPK1/PANK3	8
BP	GO:0048872	homeostasis of number of cells	7/423	233/17381	0.339889522139748	0.745147562379552	0.715492682984751	ARID4A/STAT3/TMOD3/IL20RB/ASXL1/HCLS1/PTBP3	7
BP	GO:0008286	insulin receptor signaling pathway	4/423	121/17381	0.340166941407733	0.745147562379552	0.715492682984751	KANK1/SMARCC1/FOXO1/PHIP	4
BP	GO:0051291	protein heterooligomerization	4/423	121/17381	0.340166941407733	0.745147562379552	0.715492682984751	STXBP3/NUP54/CBR4/PCBD2	4
BP	GO:0006906	vesicle fusion	5/423	158/17381	0.340410751425167	0.745147562379552	0.715492682984751	STX1A/USP6NL/STX6/STX17/GOSR1	5
BP	GO:0021915	neural tube development	5/423	158/17381	0.340410751425167	0.745147562379552	0.715492682984751	STK4/VASP/STK3/CELSR1/IFT122	5
BP	GO:0042773	ATP synthesis coupled electron transport	3/423	85/17381	0.342140791953617	0.745147562379552	0.715492682984751	NDUFS4/UQCRC2/NDUFS3	3
BP	GO:0048709	oligodendrocyte differentiation	3/423	85/17381	0.342140791953617	0.745147562379552	0.715492682984751	PPARG/NRG1/TNFRSF21	3
BP	GO:0000097	sulfur amino acid biosynthetic process	1/423	17/17381	0.342322485018059	0.745147562379552	0.715492682984751	MTHFD2L	1
BP	GO:0002183	cytoplasmic translational initiation	1/423	17/17381	0.342322485018059	0.745147562379552	0.715492682984751	EIF3A	1
BP	GO:0003198	epithelial to mesenchymal transition involved in endocardial cushion formation	1/423	17/17381	0.342322485018059	0.745147562379552	0.715492682984751	TGFBR2	1
BP	GO:0006103	2-oxoglutarate metabolic process	1/423	17/17381	0.342322485018059	0.745147562379552	0.715492682984751	OGDH	1
BP	GO:0006206	pyrimidine nucleobase metabolic process	1/423	17/17381	0.342322485018059	0.745147562379552	0.715492682984751	CMPK1	1
BP	GO:0009200	deoxyribonucleoside triphosphate metabolic process	1/423	17/17381	0.342322485018059	0.745147562379552	0.715492682984751	RRM2B	1
BP	GO:0010888	negative regulation of lipid storage	1/423	17/17381	0.342322485018059	0.745147562379552	0.715492682984751	PPARG	1
BP	GO:0014061	regulation of norepinephrine secretion	1/423	17/17381	0.342322485018059	0.745147562379552	0.715492682984751	STX1A	1
BP	GO:0032366	intracellular sterol transport	1/423	17/17381	0.342322485018059	0.745147562379552	0.715492682984751	LDLR	1
BP	GO:0032367	intracellular cholesterol transport	1/423	17/17381	0.342322485018059	0.745147562379552	0.715492682984751	LDLR	1
BP	GO:0032693	negative regulation of interleukin-10 production	1/423	17/17381	0.342322485018059	0.745147562379552	0.715492682984751	TNFRSF21	1
BP	GO:0032717	negative regulation of interleukin-8 production	1/423	17/17381	0.342322485018059	0.745147562379552	0.715492682984751	MAP2K5	1
BP	GO:0032891	negative regulation of organic acid transport	1/423	17/17381	0.342322485018059	0.745147562379552	0.715492682984751	STK39	1
BP	GO:0033145	positive regulation of intracellular steroid hormone receptor signaling pathway	1/423	17/17381	0.342322485018059	0.745147562379552	0.715492682984751	UBE2I	1
BP	GO:0033189	response to vitamin A	1/423	17/17381	0.342322485018059	0.745147562379552	0.715492682984751	PPARG	1
BP	GO:0034312	diol biosynthetic process	1/423	17/17381	0.342322485018059	0.745147562379552	0.715492682984751	PCBD2	1
BP	GO:0034375	high-density lipoprotein particle remodeling	1/423	17/17381	0.342322485018059	0.745147562379552	0.715492682984751	PLTP	1
BP	GO:0035067	negative regulation of histone acetylation	1/423	17/17381	0.342322485018059	0.745147562379552	0.715492682984751	SIN3A	1
BP	GO:0035728	response to hepatocyte growth factor	1/423	17/17381	0.342322485018059	0.745147562379552	0.715492682984751	VIL1	1
BP	GO:0036010	protein localization to endosome	1/423	17/17381	0.342322485018059	0.745147562379552	0.715492682984751	ACAP2	1
BP	GO:0036035	osteoclast development	1/423	17/17381	0.342322485018059	0.745147562379552	0.715492682984751	TJP2	1
BP	GO:0036148	phosphatidylglycerol acyl-chain remodeling	1/423	17/17381	0.342322485018059	0.745147562379552	0.715492682984751	PLA2G4A	1
BP	GO:0042249	establishment of planar polarity of embryonic epithelium	1/423	17/17381	0.342322485018059	0.745147562379552	0.715492682984751	CELSR1	1
BP	GO:0042438	melanin biosynthetic process	1/423	17/17381	0.342322485018059	0.745147562379552	0.715492682984751	RAPGEF2	1
BP	GO:0043373	CD4-positive, alpha-beta T cell lineage commitment	1/423	17/17381	0.342322485018059	0.745147562379552	0.715492682984751	STAT3	1
BP	GO:0043558	regulation of translational initiation in response to stress	1/423	17/17381	0.342322485018059	0.745147562379552	0.715492682984751	DNAJC3	1
BP	GO:0044320	cellular response to leptin stimulus	1/423	17/17381	0.342322485018059	0.745147562379552	0.715492682984751	STAT3	1
BP	GO:0045056	transcytosis	1/423	17/17381	0.342322485018059	0.745147562379552	0.715492682984751	PICALM	1
BP	GO:0045063	T-helper 1 cell differentiation	1/423	17/17381	0.342322485018059	0.745147562379552	0.715492682984751	RELB	1
BP	GO:0048070	regulation of developmental pigmentation	1/423	17/17381	0.342322485018059	0.745147562379552	0.715492682984751	GNAQ	1
BP	GO:0048268	clathrin coat assembly	1/423	17/17381	0.342322485018059	0.745147562379552	0.715492682984751	PICALM	1
BP	GO:0048714	positive regulation of oligodendrocyte differentiation	1/423	17/17381	0.342322485018059	0.745147562379552	0.715492682984751	PPARG	1
BP	GO:0055119	relaxation of cardiac muscle	1/423	17/17381	0.342322485018059	0.745147562379552	0.715492682984751	PDE4D	1
BP	GO:0060457	negative regulation of digestive system process	1/423	17/17381	0.342322485018059	0.745147562379552	0.715492682984751	STK39	1
BP	GO:0060572	morphogenesis of an epithelial bud	1/423	17/17381	0.342322485018059	0.745147562379552	0.715492682984751	FGFR2	1
BP	GO:0070129	regulation of mitochondrial translation	1/423	17/17381	0.342322485018059	0.745147562379552	0.715492682984751	LRPPRC	1
BP	GO:0070884	regulation of calcineurin-NFAT signaling cascade	1/423	17/17381	0.342322485018059	0.745147562379552	0.715492682984751	NRG1	1
BP	GO:0071380	cellular response to prostaglandin E stimulus	1/423	17/17381	0.342322485018059	0.745147562379552	0.715492682984751	PPARG	1
BP	GO:0106056	regulation of calcineurin-mediated signaling	1/423	17/17381	0.342322485018059	0.745147562379552	0.715492682984751	NRG1	1
BP	GO:1900115	extracellular regulation of signal transduction	1/423	17/17381	0.342322485018059	0.745147562379552	0.715492682984751	LTBP1	1
BP	GO:1900116	extracellular negative regulation of signal transduction	1/423	17/17381	0.342322485018059	0.745147562379552	0.715492682984751	LTBP1	1
BP	GO:1902914	regulation of protein polyubiquitination	1/423	17/17381	0.342322485018059	0.745147562379552	0.715492682984751	UBR5	1
BP	GO:1903204	negative regulation of oxidative stress-induced neuron death	1/423	17/17381	0.342322485018059	0.745147562379552	0.715492682984751	ATG7	1
BP	GO:2000479	regulation of cAMP-dependent protein kinase activity	1/423	17/17381	0.342322485018059	0.745147562379552	0.715492682984751	RAPGEF2	1
BP	GO:2000641	regulation of early endosome to late endosome transport	1/423	17/17381	0.342322485018059	0.745147562379552	0.715492682984751	RAB21	1
BP	GO:2000738	positive regulation of stem cell differentiation	1/423	17/17381	0.342322485018059	0.745147562379552	0.715492682984751	SOX5	1
BP	GO:0002064	epithelial cell development	6/423	196/17381	0.342997014451419	0.746186255259387	0.716490038666915	SLC4A7/PDE4D/TJP2/ARID4A/FRMD6/RAPGEF2	6
BP	GO:0010823	negative regulation of mitochondrion organization	2/423	50/17381	0.344507024633426	0.747041698685842	0.717311437733674	OMA1/ATG7	2
BP	GO:0032371	regulation of sterol transport	2/423	50/17381	0.344507024633426	0.747041698685842	0.717311437733674	PPARG/PLTP	2
BP	GO:0032374	regulation of cholesterol transport	2/423	50/17381	0.344507024633426	0.747041698685842	0.717311437733674	PPARG/PLTP	2
BP	GO:0036092	phosphatidylinositol-3-phosphate biosynthetic process	2/423	50/17381	0.344507024633426	0.747041698685842	0.717311437733674	FGFR2/PIKFYVE	2
BP	GO:1901659	glycosyl compound biosynthetic process	2/423	50/17381	0.344507024633426	0.747041698685842	0.717311437733674	GMPS/CMPK1	2
BP	GO:0003206	cardiac chamber morphogenesis	4/423	122/17381	0.345704203352281	0.747041698685842	0.717311437733674	FGFR2/ZFPM2/TGFBR2/NRG1	4
BP	GO:0032543	mitochondrial translation	4/423	122/17381	0.345704203352281	0.747041698685842	0.717311437733674	TARS2/LRPPRC/MRPL4/PTCD3	4
BP	GO:0033673	negative regulation of kinase activity	8/423	273/17381	0.347288190560804	0.747041698685842	0.717311437733674	DNAJC3/ZNF675/GNAQ/PRKAG2/PRKRIP1/STK38/CEP85/RPTOR	8
BP	GO:0043241	protein complex disassembly	8/423	273/17381	0.347288190560804	0.747041698685842	0.717311437733674	AXIN1/VIL1/UBQLN1/TMOD3/STX17/MRPL4/GSPT1/PTCD3	8
BP	GO:0046390	ribose phosphate biosynthetic process	8/423	273/17381	0.347288190560804	0.747041698685842	0.717311437733674	GUCY1A2/PAPSS1/GUCY1A3/PRKAG2/STAT3/GMPS/CMPK1/PANK3	8
BP	GO:0072522	purine-containing compound biosynthetic process	8/423	273/17381	0.347288190560804	0.747041698685842	0.717311437733674	GUCY1A2/PAPSS1/GUCY1A3/PRKAG2/MTHFD2L/STAT3/GMPS/PANK3	8
BP	GO:0006767	water-soluble vitamin metabolic process	3/423	86/17381	0.348815807710854	0.747041698685842	0.717311437733674	MTHFD2L/ABCC1/ACACB	3
BP	GO:0016575	histone deacetylation	3/423	86/17381	0.348815807710854	0.747041698685842	0.717311437733674	TBL1XR1/ARID4A/SIN3A	3
BP	GO:0051260	protein homooligomerization	9/423	312/17381	0.349602303102344	0.747041698685842	0.717311437733674	GLS/SPAG9/NUP54/CBR4/VASP/CRBN/PCBD2/ATL2/ACACB	9
BP	GO:0034976	response to endoplasmic reticulum stress	8/423	274/17381	0.350953420311978	0.747041698685842	0.717311437733674	DNAJC3/UBQLN1/MAP3K5/PDIA5/TXNDC5/RASGRF2/USP14/GFPT1	8
BP	GO:0010675	regulation of cellular carbohydrate metabolic process	4/423	123/17381	0.351243242012337	0.747041698685842	0.717311437733674	FOXO1/STAT3/PDK1/ACACB	4
BP	GO:0042770	signal transduction in response to DNA damage	4/423	123/17381	0.351243242012337	0.747041698685842	0.717311437733674	SP100/MYO6/CNOT2/RINT1	4
BP	GO:0045834	positive regulation of lipid metabolic process	4/423	123/17381	0.351243242012337	0.747041698685842	0.717311437733674	PPARG/PTK2/LDLR/VAV2	4
BP	GO:0071331	cellular response to hexose stimulus	4/423	123/17381	0.351243242012337	0.747041698685842	0.717311437733674	NOX4/UNC13B/SIN3A/TRA2B	4
BP	GO:0001960	negative regulation of cytokine-mediated signaling pathway	2/423	51/17381	0.353376743798007	0.747041698685842	0.717311437733674	ZNF675/PPARG	2
BP	GO:0010171	body morphogenesis	2/423	51/17381	0.353376743798007	0.747041698685842	0.717311437733674	ANKRD11/IFT122	2
BP	GO:0043039	tRNA aminoacylation	2/423	51/17381	0.353376743798007	0.747041698685842	0.717311437733674	TARS2/IARS	2
BP	GO:0050994	regulation of lipid catabolic process	2/423	51/17381	0.353376743798007	0.747041698685842	0.717311437733674	LDLR/ACACB	2
BP	GO:1902369	negative regulation of RNA catabolic process	2/423	51/17381	0.353376743798007	0.747041698685842	0.717311437733674	LRPPRC/PABPC1	2
BP	GO:0050954	sensory perception of mechanical stimulus	5/423	161/17381	0.354888118396583	0.747041698685842	0.717311437733674	MYO6/MYH14/TUB/EML2/ROR1	5
BP	GO:0051052	regulation of DNA metabolic process	11/423	391/17381	0.355134459823933	0.747041698685842	0.717311437733674	NOX4/USP7/PPARG/TIMELESS/CCT3/SLF1/DACH1/ATG7/UBR5/USP1/ATF1	11
BP	GO:0001843	neural tube closure	3/423	87/17381	0.355483793653455	0.747041698685842	0.717311437733674	VASP/CELSR1/IFT122	3
BP	GO:0016073	snRNA metabolic process	3/423	87/17381	0.355483793653455	0.747041698685842	0.717311437733674	RPRD1B/INTS2/INTS10	3
BP	GO:0051963	regulation of synapse assembly	3/423	87/17381	0.355483793653455	0.747041698685842	0.717311437733674	PTK2/ADGRL3/DLG5	3
BP	GO:1904375	regulation of protein localization to cell periphery	3/423	87/17381	0.355483793653455	0.747041698685842	0.717311437733674	DLG1/VIL1/PICALM	3
BP	GO:0033002	muscle cell proliferation	6/423	199/17381	0.355985188020107	0.747041698685842	0.717311437733674	FGFR2/PPARG/ZFPM2/C3orf58/MAP3K5/TGFBR2	6
BP	GO:0008645	hexose transport	4/423	124/17381	0.356782914558205	0.747041698685842	0.717311437733674	C3/VIL1/PRKAG2/STXBP3	4
BP	GO:0043467	regulation of generation of precursor metabolites and energy	4/423	124/17381	0.356782914558205	0.747041698685842	0.717311437733674	PRKAG2/NUP54/STAT3/NUP98	4
BP	GO:0045995	regulation of embryonic development	4/423	124/17381	0.356782914558205	0.747041698685842	0.717311437733674	STK4/MAP2K5/STK3/CELSR1	4
BP	GO:0071326	cellular response to monosaccharide stimulus	4/423	124/17381	0.356782914558205	0.747041698685842	0.717311437733674	NOX4/UNC13B/SIN3A/TRA2B	4
BP	GO:0000185	activation of MAPKKK activity	1/423	18/17381	0.358344000154972	0.747041698685842	0.717311437733674	MAP4K5	1
BP	GO:0002313	mature B cell differentiation involved in immune response	1/423	18/17381	0.358344000154972	0.747041698685842	0.717311437733674	CDH17	1
BP	GO:0002363	alpha-beta T cell lineage commitment	1/423	18/17381	0.358344000154972	0.747041698685842	0.717311437733674	STAT3	1
BP	GO:0006337	nucleosome disassembly	1/423	18/17381	0.358344000154972	0.747041698685842	0.717311437733674	SMARCC1	1
BP	GO:0006884	cell volume homeostasis	1/423	18/17381	0.358344000154972	0.747041698685842	0.717311437733674	SLC12A2	1
BP	GO:0016137	glycoside metabolic process	1/423	18/17381	0.358344000154972	0.747041698685842	0.717311437733674	CBR4	1
BP	GO:0016226	iron-sulfur cluster assembly	1/423	18/17381	0.358344000154972	0.747041698685842	0.717311437733674	HSCB	1
BP	GO:0030011	maintenance of cell polarity	1/423	18/17381	0.358344000154972	0.747041698685842	0.717311437733674	DLG5	1
BP	GO:0031163	metallo-sulfur cluster assembly	1/423	18/17381	0.358344000154972	0.747041698685842	0.717311437733674	HSCB	1
BP	GO:0031468	nuclear envelope reassembly	1/423	18/17381	0.358344000154972	0.747041698685842	0.717311437733674	REEP3	1
BP	GO:0032288	myelin assembly	1/423	18/17381	0.358344000154972	0.747041698685842	0.717311437733674	PIKFYVE	1
BP	GO:0032332	positive regulation of chondrocyte differentiation	1/423	18/17381	0.358344000154972	0.747041698685842	0.717311437733674	SOX5	1
BP	GO:0033622	integrin activation	1/423	18/17381	0.358344000154972	0.747041698685842	0.717311437733674	CDH17	1
BP	GO:0035635	entry of bacterium into host cell	1/423	18/17381	0.358344000154972	0.747041698685842	0.717311437733674	CDH1	1
BP	GO:0042136	neurotransmitter biosynthetic process	1/423	18/17381	0.358344000154972	0.747041698685842	0.717311437733674	DAGLB	1
BP	GO:0042753	positive regulation of circadian rhythm	1/423	18/17381	0.358344000154972	0.747041698685842	0.717311437733674	ARNTL2	1
BP	GO:0048243	norepinephrine secretion	1/423	18/17381	0.358344000154972	0.747041698685842	0.717311437733674	STX1A	1
BP	GO:0048670	regulation of collateral sprouting	1/423	18/17381	0.358344000154972	0.747041698685842	0.717311437733674	LPAR3	1
BP	GO:0050860	negative regulation of T cell receptor signaling pathway	1/423	18/17381	0.358344000154972	0.747041698685842	0.717311437733674	ELF1	1
BP	GO:0051016	barbed-end actin filament capping	1/423	18/17381	0.358344000154972	0.747041698685842	0.717311437733674	VIL1	1
BP	GO:0060004	reflex	1/423	18/17381	0.358344000154972	0.747041698685842	0.717311437733674	AUTS2	1
BP	GO:0060749	mammary gland alveolus development	1/423	18/17381	0.358344000154972	0.747041698685842	0.717311437733674	DDR1	1
BP	GO:0061377	mammary gland lobule development	1/423	18/17381	0.358344000154972	0.747041698685842	0.717311437733674	DDR1	1
BP	GO:0070633	transepithelial transport	1/423	18/17381	0.358344000154972	0.747041698685842	0.717311437733674	SLC12A2	1
BP	GO:0072337	modified amino acid transport	1/423	18/17381	0.358344000154972	0.747041698685842	0.717311437733674	ABCC1	1
BP	GO:0072576	liver morphogenesis	1/423	18/17381	0.358344000154972	0.747041698685842	0.717311437733674	CUL3	1
BP	GO:0098911	regulation of ventricular cardiac muscle cell action potential	1/423	18/17381	0.358344000154972	0.747041698685842	0.717311437733674	DLG1	1
BP	GO:1901881	positive regulation of protein depolymerization	1/423	18/17381	0.358344000154972	0.747041698685842	0.717311437733674	VIL1	1
BP	GO:1904872	regulation of telomerase RNA localization to Cajal body	1/423	18/17381	0.358344000154972	0.747041698685842	0.717311437733674	CCT3	1
BP	GO:1905276	regulation of epithelial tube formation	1/423	18/17381	0.358344000154972	0.747041698685842	0.717311437733674	CELSR1	1
BP	GO:2000251	positive regulation of actin cytoskeleton reorganization	1/423	18/17381	0.358344000154972	0.747041698685842	0.717311437733674	HCLS1	1
BP	GO:2000737	negative regulation of stem cell differentiation	1/423	18/17381	0.358344000154972	0.747041698685842	0.717311437733674	STAT3	1
BP	GO:0009100	glycoprotein metabolic process	12/423	431/17381	0.358436874113218	0.747041698685842	0.717311437733674	MUC16/LARGE1/DPY19L1/B3GALNT2/B4GALT6/NDST4/GALNT7/RAB1A/GFPT1/ARFGEF1/DHDDS/RPN1	12
BP	GO:2000045	regulation of G1/S transition of mitotic cell cycle	5/423	162/17381	0.359720594189028	0.747041698685842	0.717311437733674	KANK2/CDC73/CNOT2/UBE2E2/RPTOR	5
BP	GO:0006909	phagocytosis	9/423	315/17381	0.359913066865291	0.747041698685842	0.717311437733674	C3/PPARG/ABR/DNM2/PTK2/TXNDC5/VAV2/TUB/ABI1	9
BP	GO:0031623	receptor internalization	3/423	88/17381	0.362142925176257	0.747041698685842	0.717311437733674	DNM2/ATXN2/PICALM	3
BP	GO:0045638	negative regulation of myeloid cell differentiation	3/423	88/17381	0.362142925176257	0.747041698685842	0.717311437733674	ZNF675/TJP2/CDC73	3
BP	GO:0060337	type I interferon signaling pathway	3/423	88/17381	0.362142925176257	0.747041698685842	0.717311437733674	HLA-B/SP100/LSM14A	3
BP	GO:0060606	tube closure	3/423	88/17381	0.362142925176257	0.747041698685842	0.717311437733674	VASP/CELSR1/IFT122	3
BP	GO:0071357	cellular response to type I interferon	3/423	88/17381	0.362142925176257	0.747041698685842	0.717311437733674	HLA-B/SP100/LSM14A	3
BP	GO:0030042	actin filament depolymerization	2/423	52/17381	0.362204074610528	0.747041698685842	0.717311437733674	VIL1/TMOD3	2
BP	GO:0032663	regulation of interleukin-2 production	2/423	52/17381	0.362204074610528	0.747041698685842	0.717311437733674	PDE4D/IL20RB	2
BP	GO:0035904	aorta development	2/423	52/17381	0.362204074610528	0.747041698685842	0.717311437733674	LTBP1/DNM2	2
BP	GO:0038083	peptidyl-tyrosine autophosphorylation	2/423	52/17381	0.362204074610528	0.747041698685842	0.717311437733674	PTK2/DDR1	2
BP	GO:0042220	response to cocaine	2/423	52/17381	0.362204074610528	0.747041698685842	0.717311437733674	DNM2/ADGRL3	2
BP	GO:0043038	amino acid activation	2/423	52/17381	0.362204074610528	0.747041698685842	0.717311437733674	TARS2/IARS	2
BP	GO:0048641	regulation of skeletal muscle tissue development	2/423	52/17381	0.362204074610528	0.747041698685842	0.717311437733674	MTM1/NR1D2	2
BP	GO:0051306	mitotic sister chromatid separation	2/423	52/17381	0.362204074610528	0.747041698685842	0.717311437733674	CUL3/DIS3L2	2
BP	GO:0070830	bicellular tight junction assembly	2/423	52/17381	0.362204074610528	0.747041698685842	0.717311437733674	DLG1/TBCD	2
BP	GO:1903018	regulation of glycoprotein metabolic process	2/423	52/17381	0.362204074610528	0.747041698685842	0.717311437733674	RAB1A/ARFGEF1	2
BP	GO:0090174	organelle membrane fusion	5/423	163/17381	0.36455513043424	0.747041698685842	0.717311437733674	STX1A/USP6NL/STX6/STX17/GOSR1	5
BP	GO:0006633	fatty acid biosynthetic process	4/423	126/17381	0.367859680940375	0.747041698685842	0.717311437733674	PRKAG2/CBR4/SCAP/ACACB	4
BP	GO:0014065	phosphatidylinositol 3-kinase signaling	4/423	126/17381	0.367859680940375	0.747041698685842	0.717311437733674	C3orf58/PTK2/HCLS1/NRG1	4
BP	GO:0015749	monosaccharide transport	4/423	126/17381	0.367859680940375	0.747041698685842	0.717311437733674	C3/VIL1/PRKAG2/STXBP3	4
BP	GO:0048813	dendrite morphogenesis	4/423	126/17381	0.367859680940375	0.747041698685842	0.717311437733674	RAB21/PICALM/ABI1/RAPGEF2	4
BP	GO:0003073	regulation of systemic arterial blood pressure	3/423	89/17381	0.368791426790846	0.747041698685842	0.717311437733674	PDE4D/ECE1/PCSK5	3
BP	GO:0060333	interferon-gamma-mediated signaling pathway	3/423	89/17381	0.368791426790846	0.747041698685842	0.717311437733674	HLA-B/SP100/PPARG	3
BP	GO:0060996	dendritic spine development	3/423	89/17381	0.368791426790846	0.747041698685842	0.717311437733674	ASAP1/NRG1/DLG5	3
BP	GO:0009952	anterior/posterior pattern specification	6/423	202/17381	0.369007637983967	0.747041698685842	0.717311437733674	AXIN1/PBX3/CELSR1/PCSK5/SCMH1/ABI1	6
BP	GO:1903364	positive regulation of cellular protein catabolic process	6/423	202/17381	0.369007637983967	0.747041698685842	0.717311437733674	PSMB1/AXIN1/RNF114/UBQLN1/PTK2/LDLR	6
BP	GO:0042093	T-helper cell differentiation	2/423	53/17381	0.370985829424414	0.747041698685842	0.717311437733674	STAT3/RELB	2
BP	GO:0046068	cGMP metabolic process	2/423	53/17381	0.370985829424414	0.747041698685842	0.717311437733674	GUCY1A2/GUCY1A3	2
BP	GO:0046605	regulation of centrosome cycle	2/423	53/17381	0.370985829424414	0.747041698685842	0.717311437733674	SPICE1/CEP85	2
BP	GO:0046928	regulation of neurotransmitter secretion	2/423	53/17381	0.370985829424414	0.747041698685842	0.717311437733674	UNC13B/STX1A	2
BP	GO:0060688	regulation of morphogenesis of a branching structure	2/423	53/17381	0.370985829424414	0.747041698685842	0.717311437733674	FGFR2/ETV5	2
BP	GO:0086002	cardiac muscle cell action potential involved in contraction	2/423	53/17381	0.370985829424414	0.747041698685842	0.717311437733674	NEDD4L/DLG1	2
BP	GO:0007281	germ cell development	7/423	241/17381	0.371596080421473	0.747041698685842	0.717311437733674	TTLL1/AGFG1/ETV5/SPAG16/TIAL1/NECTIN3/SLC26A3	7
BP	GO:0010632	regulation of epithelial cell migration	6/423	203/17381	0.373353457862923	0.747041698685842	0.717311437733674	VIL1/SP100/PPARG/MAP2K5/TGFBR2/PTK2	6
BP	GO:0002029	desensitization of G-protein coupled receptor protein signaling pathway	1/423	19/17381	0.373976119485413	0.747041698685842	0.717311437733674	DNM2	1
BP	GO:0002710	negative regulation of T cell mediated immunity	1/423	19/17381	0.373976119485413	0.747041698685842	0.717311437733674	IL20RB	1
BP	GO:0003215	cardiac right ventricle morphogenesis	1/423	19/17381	0.373976119485413	0.747041698685842	0.717311437733674	ZFPM2	1
BP	GO:0006098	pentose-phosphate shunt	1/423	19/17381	0.373976119485413	0.747041698685842	0.717311437733674	PGLS	1
BP	GO:0006582	melanin metabolic process	1/423	19/17381	0.373976119485413	0.747041698685842	0.717311437733674	RAPGEF2	1
BP	GO:0006895	Golgi to endosome transport	1/423	19/17381	0.373976119485413	0.747041698685842	0.717311437733674	DOPEY2	1
BP	GO:0006907	pinocytosis	1/423	19/17381	0.373976119485413	0.747041698685842	0.717311437733674	DNM2	1
BP	GO:0006978	DNA damage response, signal transduction by p53 class mediator resulting in transcription of p21 class mediator	1/423	19/17381	0.373976119485413	0.747041698685842	0.717311437733674	SP100	1
BP	GO:0007095	mitotic G2 DNA damage checkpoint	1/423	19/17381	0.373976119485413	0.747041698685842	0.717311437733674	RINT1	1
BP	GO:0010002	cardioblast differentiation	1/423	19/17381	0.373976119485413	0.747041698685842	0.717311437733674	NRG1	1
BP	GO:0010560	positive regulation of glycoprotein biosynthetic process	1/423	19/17381	0.373976119485413	0.747041698685842	0.717311437733674	ARFGEF1	1
BP	GO:0010612	regulation of cardiac muscle adaptation	1/423	19/17381	0.373976119485413	0.747041698685842	0.717311437733674	FOXO1	1
BP	GO:0022401	negative adaptation of signaling pathway	1/423	19/17381	0.373976119485413	0.747041698685842	0.717311437733674	DNM2	1
BP	GO:0030859	polarized epithelial cell differentiation	1/423	19/17381	0.373976119485413	0.747041698685842	0.717311437733674	DLG5	1
BP	GO:0032682	negative regulation of chemokine production	1/423	19/17381	0.373976119485413	0.747041698685842	0.717311437733674	MAP2K5	1
BP	GO:0034104	negative regulation of tissue remodeling	1/423	19/17381	0.373976119485413	0.747041698685842	0.717311437733674	ABR	1
BP	GO:0034755	iron ion transmembrane transport	1/423	19/17381	0.373976119485413	0.747041698685842	0.717311437733674	PICALM	1
BP	GO:0042789	mRNA transcription from RNA polymerase II promoter	1/423	19/17381	0.373976119485413	0.747041698685842	0.717311437733674	STAT3	1
BP	GO:0042953	lipoprotein transport	1/423	19/17381	0.373976119485413	0.747041698685842	0.717311437733674	PPARG	1
BP	GO:0044804	autophagy of nucleus	1/423	19/17381	0.373976119485413	0.747041698685842	0.717311437733674	ATG7	1
BP	GO:0044872	lipoprotein localization	1/423	19/17381	0.373976119485413	0.747041698685842	0.717311437733674	PPARG	1
BP	GO:0045649	regulation of macrophage differentiation	1/423	19/17381	0.373976119485413	0.747041698685842	0.717311437733674	HCLS1	1
BP	GO:0046475	glycerophospholipid catabolic process	1/423	19/17381	0.373976119485413	0.747041698685842	0.717311437733674	LDLR	1
BP	GO:0046641	positive regulation of alpha-beta T cell proliferation	1/423	19/17381	0.373976119485413	0.747041698685842	0.717311437733674	TGFBR2	1
BP	GO:0046653	tetrahydrofolate metabolic process	1/423	19/17381	0.373976119485413	0.747041698685842	0.717311437733674	MTHFD2L	1
BP	GO:0046655	folic acid metabolic process	1/423	19/17381	0.373976119485413	0.747041698685842	0.717311437733674	MTHFD2L	1
BP	GO:0048557	embryonic digestive tract morphogenesis	1/423	19/17381	0.373976119485413	0.747041698685842	0.717311437733674	FGFR2	1
BP	GO:0060044	negative regulation of cardiac muscle cell proliferation	1/423	19/17381	0.373976119485413	0.747041698685842	0.717311437733674	TGFBR2	1
BP	GO:0060438	trachea development	1/423	19/17381	0.373976119485413	0.747041698685842	0.717311437733674	TGFBR2	1
BP	GO:0060602	branch elongation of an epithelium	1/423	19/17381	0.373976119485413	0.747041698685842	0.717311437733674	FGFR2	1
BP	GO:0070734	histone H3-K27 methylation	1/423	19/17381	0.373976119485413	0.747041698685842	0.717311437733674	EED	1
BP	GO:0090208	positive regulation of triglyceride metabolic process	1/423	19/17381	0.373976119485413	0.747041698685842	0.717311437733674	LDLR	1
BP	GO:0090670	RNA localization to Cajal body	1/423	19/17381	0.373976119485413	0.747041698685842	0.717311437733674	CCT3	1
BP	GO:0090671	telomerase RNA localization to Cajal body	1/423	19/17381	0.373976119485413	0.747041698685842	0.717311437733674	CCT3	1
BP	GO:0090672	telomerase RNA localization	1/423	19/17381	0.373976119485413	0.747041698685842	0.717311437733674	CCT3	1
BP	GO:0090685	RNA localization to nucleus	1/423	19/17381	0.373976119485413	0.747041698685842	0.717311437733674	CCT3	1
BP	GO:1902307	positive regulation of sodium ion transmembrane transport	1/423	19/17381	0.373976119485413	0.747041698685842	0.717311437733674	DNM2	1
BP	GO:1903242	regulation of cardiac muscle hypertrophy in response to stress	1/423	19/17381	0.373976119485413	0.747041698685842	0.717311437733674	FOXO1	1
BP	GO:1903861	positive regulation of dendrite extension	1/423	19/17381	0.373976119485413	0.747041698685842	0.717311437733674	NEDD4L	1
BP	GO:1905939	regulation of gonad development	1/423	19/17381	0.373976119485413	0.747041698685842	0.717311437733674	ZFPM2	1
BP	GO:1990182	exosomal secretion	1/423	19/17381	0.373976119485413	0.747041698685842	0.717311437733674	HGS	1
BP	GO:2000369	regulation of clathrin-dependent endocytosis	1/423	19/17381	0.373976119485413	0.747041698685842	0.717311437733674	PICALM	1
BP	GO:0006112	energy reserve metabolic process	3/423	90/17381	0.375427571877192	0.747041698685842	0.717311437733674	STK40/PRKAG2/GFPT1	3
BP	GO:0045637	regulation of myeloid cell differentiation	7/423	242/17381	0.375575402817008	0.747041698685842	0.717311437733674	ZNF675/TJP2/STAT3/CDC73/CREBBP/SIN3A/HCLS1	7
BP	GO:0010977	negative regulation of neuron projection development	4/423	128/17381	0.378925726815072	0.747041698685842	0.717311437733674	ASAP1/KANK1/PTK2/RAPGEF2	4
BP	GO:0050807	regulation of synapse organization	4/423	128/17381	0.378925726815072	0.747041698685842	0.717311437733674	ETV5/PTK2/ADGRL3/DLG5	4
BP	GO:1903747	regulation of establishment of protein localization to mitochondrion	4/423	128/17381	0.378925726815072	0.747041698685842	0.717311437733674	NMT1/POLR3A/PPP1R13B/NRG1	4
BP	GO:0006352	DNA-templated transcription, initiation	7/423	243/17381	0.37955685221178	0.747041698685842	0.717311437733674	PPARG/DACH1/NR2C2/VDR/CREBBP/NR1D2/TAF6L	7
BP	GO:0000186	activation of MAPKK activity	2/423	54/17381	0.379719000079549	0.747041698685842	0.717311437733674	MAP3K5/MAP3K21	2
BP	GO:0006383	transcription from RNA polymerase III promoter	2/423	54/17381	0.379719000079549	0.747041698685842	0.717311437733674	POLR3A/RPTOR	2
BP	GO:0009066	aspartate family amino acid metabolic process	2/423	54/17381	0.379719000079549	0.747041698685842	0.717311437733674	MTHFD2L/OGDH	2
BP	GO:0014015	positive regulation of gliogenesis	2/423	54/17381	0.379719000079549	0.747041698685842	0.717311437733674	PPARG/ETV5	2
BP	GO:0050854	regulation of antigen receptor-mediated signaling pathway	2/423	54/17381	0.379719000079549	0.747041698685842	0.717311437733674	ELF1/ELF2	2
BP	GO:0097345	mitochondrial outer membrane permeabilization	2/423	54/17381	0.379719000079549	0.747041698685842	0.717311437733674	NMT1/PPP1R13B	2
BP	GO:0098900	regulation of action potential	2/423	54/17381	0.379719000079549	0.747041698685842	0.717311437733674	DLG1/SLMAP	2
BP	GO:1904377	positive regulation of protein localization to cell periphery	2/423	54/17381	0.379719000079549	0.747041698685842	0.717311437733674	DLG1/VIL1	2
BP	GO:0052548	regulation of endopeptidase activity	11/423	399/17381	0.379862221404893	0.747041698685842	0.717311437733674	C3/CRIM1/VIL1/PPARG/MAP2K5/MAP3K5/STAT3/BIRC6/USP14/PICALM/SH3RF1	11
BP	GO:0016053	organic acid biosynthetic process	9/423	321/17381	0.380635445848829	0.747041698685842	0.717311437733674	OAT/GLS/PRKAG2/RIMKLB/MTHFD2L/CBR4/SCAP/PLA2G4A/ACACB	9
BP	GO:0046394	carboxylic acid biosynthetic process	9/423	321/17381	0.380635445848829	0.747041698685842	0.717311437733674	OAT/GLS/PRKAG2/RIMKLB/MTHFD2L/CBR4/SCAP/PLA2G4A/ACACB	9
BP	GO:0051495	positive regulation of cytoskeleton organization	6/423	205/17381	0.382049302884334	0.747041698685842	0.717311437733674	NOX4/DLG1/VIL1/VASP/HCLS1/RICTOR	6
BP	GO:0015918	sterol transport	3/423	91/17381	0.382049682392947	0.747041698685842	0.717311437733674	PPARG/PLTP/LDLR	3
BP	GO:0031109	microtubule polymerization or depolymerization	3/423	91/17381	0.382049682392947	0.747041698685842	0.717311437733674	NDE1/TBCD/EML2	3
BP	GO:0043154	negative regulation of cysteine-type endopeptidase activity involved in apoptotic process	3/423	91/17381	0.382049682392947	0.747041698685842	0.717311437733674	VIL1/MAP2K5/SH3RF1	3
BP	GO:1901570	fatty acid derivative biosynthetic process	3/423	91/17381	0.382049682392947	0.747041698685842	0.717311437733674	CBR4/HMGCS2/PLA2G4A	3
BP	GO:2000060	positive regulation of protein ubiquitination involved in ubiquitin-dependent protein catabolic process	3/423	91/17381	0.382049682392947	0.747041698685842	0.717311437733674	PSMB1/AXIN1/PTK2	3
BP	GO:0006813	potassium ion transport	7/423	244/17381	0.38354000722531	0.747041698685842	0.717311437733674	NEDD4L/TMEM38A/DLG1/STK39/DNM2/SLC12A2/SLC9A2	7
BP	GO:0050863	regulation of T cell activation	9/423	322/17381	0.384098949268636	0.747041698685842	0.717311437733674	DLG1/TGFBR2/IL20RB/ZEB1/MARCH7/TNFRSF21/PAG1/ITCH/DLG5	9
BP	GO:0007006	mitochondrial membrane organization	4/423	129/17381	0.384452069149438	0.747041698685842	0.717311437733674	OMA1/NMT1/STAT3/PPP1R13B	4
BP	GO:0016571	histone methylation	4/423	129/17381	0.384452069149438	0.747041698685842	0.717311437733674	SETDB2/ARID4A/EED/AUTS2	4
BP	GO:0051053	negative regulation of DNA metabolic process	4/423	129/17381	0.384452069149438	0.747041698685842	0.717311437733674	PPARG/DACH1/ATG7/UBR5	4
BP	GO:0071426	ribonucleoprotein complex export from nucleus	4/423	129/17381	0.384452069149438	0.747041698685842	0.717311437733674	AGFG1/UPF2/NUP54/NUP98	4
BP	GO:0044843	cell cycle G1/S phase transition	8/423	284/17381	0.387815078187002	0.747041698685842	0.717311437733674	KANK2/CUL3/CDC73/CNOT2/GSPT1/UBE2E2/CACUL1/RPTOR	8
BP	GO:0002294	CD4-positive, alpha-beta T cell differentiation involved in immune response	2/423	55/17381	0.388400751089989	0.747041698685842	0.717311437733674	STAT3/RELB	2
BP	GO:0022029	telencephalon cell migration	2/423	55/17381	0.388400751089989	0.747041698685842	0.717311437733674	OGDH/NRG1	2
BP	GO:0032233	positive regulation of actin filament bundle assembly	2/423	55/17381	0.388400751089989	0.747041698685842	0.717311437733674	NOX4/VIL1	2
BP	GO:0032768	regulation of monooxygenase activity	2/423	55/17381	0.388400751089989	0.747041698685842	0.717311437733674	DNM2/VDR	2
BP	GO:0032922	circadian regulation of gene expression	2/423	55/17381	0.388400751089989	0.747041698685842	0.717311437733674	RELB/GFPT1	2
BP	GO:0051310	metaphase plate congression	2/423	55/17381	0.388400751089989	0.747041698685842	0.717311437733674	CUL3/SPICE1	2
BP	GO:0051898	negative regulation of protein kinase B signaling	2/423	55/17381	0.388400751089989	0.747041698685842	0.717311437733674	DLG1/MTM1	2
BP	GO:0071398	cellular response to fatty acid	2/423	55/17381	0.388400751089989	0.747041698685842	0.717311437733674	PPARG/LDLR	2
BP	GO:0009791	post-embryonic development	3/423	92/17381	0.388656128543201	0.747041698685842	0.717311437733674	FGFR2/GNAQ/TBCE	3
BP	GO:0046632	alpha-beta T cell differentiation	3/423	92/17381	0.388656128543201	0.747041698685842	0.717311437733674	TGFBR2/STAT3/RELB	3
BP	GO:0048010	vascular endothelial growth factor receptor signaling pathway	3/423	92/17381	0.388656128543201	0.747041698685842	0.717311437733674	PTK2/VAV2/ABI1	3
BP	GO:0051453	regulation of intracellular pH	3/423	92/17381	0.388656128543201	0.747041698685842	0.717311437733674	SLC4A7/SLC9A2/SLC26A3	3
BP	GO:0071347	cellular response to interleukin-1	3/423	92/17381	0.388656128543201	0.747041698685842	0.717311437733674	VRK2/ZNF675/RPS6KA5	3
BP	GO:2000379	positive regulation of reactive oxygen species metabolic process	3/423	92/17381	0.388656128543201	0.747041698685842	0.717311437733674	NOX4/TGFBR2/DNM2	3
BP	GO:0002089	lens morphogenesis in camera-type eye	1/423	20/17381	0.38922828521849	0.747041698685842	0.717311437733674	NECTIN3	1
BP	GO:0002347	response to tumor cell	1/423	20/17381	0.38922828521849	0.747041698685842	0.717311437733674	RBMS3	1
BP	GO:0006465	signal peptide processing	1/423	20/17381	0.38922828521849	0.747041698685842	0.717311437733674	PCSK5	1
BP	GO:0006488	dolichol-linked oligosaccharide biosynthetic process	1/423	20/17381	0.38922828521849	0.747041698685842	0.717311437733674	DHDDS	1
BP	GO:0006555	methionine metabolic process	1/423	20/17381	0.38922828521849	0.747041698685842	0.717311437733674	MTHFD2L	1
BP	GO:0006783	heme biosynthetic process	1/423	20/17381	0.38922828521849	0.747041698685842	0.717311437733674	ALAS1	1
BP	GO:0007289	spermatid nucleus differentiation	1/423	20/17381	0.38922828521849	0.747041698685842	0.717311437733674	AGFG1	1
BP	GO:0009068	aspartate family amino acid catabolic process	1/423	20/17381	0.38922828521849	0.747041698685842	0.717311437733674	OGDH	1
BP	GO:0009083	branched-chain amino acid catabolic process	1/423	20/17381	0.38922828521849	0.747041698685842	0.717311437733674	HIBADH	1
BP	GO:0010804	negative regulation of tumor necrosis factor-mediated signaling pathway	1/423	20/17381	0.38922828521849	0.747041698685842	0.717311437733674	ZNF675	1
BP	GO:0010984	regulation of lipoprotein particle clearance	1/423	20/17381	0.38922828521849	0.747041698685842	0.717311437733674	LDLR	1
BP	GO:0023019	signal transduction involved in regulation of gene expression	1/423	20/17381	0.38922828521849	0.747041698685842	0.717311437733674	EPCAM	1
BP	GO:0023058	adaptation of signaling pathway	1/423	20/17381	0.38922828521849	0.747041698685842	0.717311437733674	DNM2	1
BP	GO:0031498	chromatin disassembly	1/423	20/17381	0.38922828521849	0.747041698685842	0.717311437733674	SMARCC1	1
BP	GO:0032373	positive regulation of sterol transport	1/423	20/17381	0.38922828521849	0.747041698685842	0.717311437733674	PLTP	1
BP	GO:0032376	positive regulation of cholesterol transport	1/423	20/17381	0.38922828521849	0.747041698685842	0.717311437733674	PLTP	1
BP	GO:0032656	regulation of interleukin-13 production	1/423	20/17381	0.38922828521849	0.747041698685842	0.717311437733674	TNFRSF21	1
BP	GO:0032703	negative regulation of interleukin-2 production	1/423	20/17381	0.38922828521849	0.747041698685842	0.717311437733674	IL20RB	1
BP	GO:0032986	protein-DNA complex disassembly	1/423	20/17381	0.38922828521849	0.747041698685842	0.717311437733674	SMARCC1	1
BP	GO:0033158	regulation of protein import into nucleus, translocation	1/423	20/17381	0.38922828521849	0.747041698685842	0.717311437733674	UBR5	1
BP	GO:0034138	toll-like receptor 3 signaling pathway	1/423	20/17381	0.38922828521849	0.747041698685842	0.717311437733674	UBQLN1	1
BP	GO:0034205	amyloid-beta formation	1/423	20/17381	0.38922828521849	0.747041698685842	0.717311437733674	PICALM	1
BP	GO:0034311	diol metabolic process	1/423	20/17381	0.38922828521849	0.747041698685842	0.717311437733674	PCBD2	1
BP	GO:0039529	RIG-I signaling pathway	1/423	20/17381	0.38922828521849	0.747041698685842	0.717311437733674	LSM14A	1
BP	GO:0042359	vitamin D metabolic process	1/423	20/17381	0.38922828521849	0.747041698685842	0.717311437733674	VDR	1
BP	GO:0042772	DNA damage response, signal transduction resulting in transcription	1/423	20/17381	0.38922828521849	0.747041698685842	0.717311437733674	SP100	1
BP	GO:0044241	lipid digestion	1/423	20/17381	0.38922828521849	0.747041698685842	0.717311437733674	LDLR	1
BP	GO:0044346	fibroblast apoptotic process	1/423	20/17381	0.38922828521849	0.747041698685842	0.717311437733674	CUL3	1
BP	GO:0044550	secondary metabolite biosynthetic process	1/423	20/17381	0.38922828521849	0.747041698685842	0.717311437733674	RAPGEF2	1
BP	GO:0045117	azole transport	1/423	20/17381	0.38922828521849	0.747041698685842	0.717311437733674	SLC22A3	1
BP	GO:0045663	positive regulation of myoblast differentiation	1/423	20/17381	0.38922828521849	0.747041698685842	0.717311437733674	MAP3K5	1
BP	GO:0046827	positive regulation of protein export from nucleus	1/423	20/17381	0.38922828521849	0.747041698685842	0.717311437733674	CTDSPL2	1
BP	GO:0048025	negative regulation of mRNA splicing, via spliceosome	1/423	20/17381	0.38922828521849	0.747041698685842	0.717311437733674	TRA2B	1
BP	GO:0060008	Sertoli cell differentiation	1/423	20/17381	0.38922828521849	0.747041698685842	0.717311437733674	ARID4A	1
BP	GO:0080111	DNA demethylation	1/423	20/17381	0.38922828521849	0.747041698685842	0.717311437733674	FTO	1
BP	GO:0097734	extracellular exosome biogenesis	1/423	20/17381	0.38922828521849	0.747041698685842	0.717311437733674	HGS	1
BP	GO:0140112	extracellular vesicle biogenesis	1/423	20/17381	0.38922828521849	0.747041698685842	0.717311437733674	HGS	1
BP	GO:1902254	negative regulation of intrinsic apoptotic signaling pathway by p53 class mediator	1/423	20/17381	0.38922828521849	0.747041698685842	0.717311437733674	RRM2B	1
BP	GO:1902895	positive regulation of pri-miRNA transcription from RNA polymerase II promoter	1/423	20/17381	0.38922828521849	0.747041698685842	0.717311437733674	STAT3	1
BP	GO:1903077	negative regulation of protein localization to plasma membrane	1/423	20/17381	0.38922828521849	0.747041698685842	0.717311437733674	PICALM	1
BP	GO:2000757	negative regulation of peptidyl-lysine acetylation	1/423	20/17381	0.38922828521849	0.747041698685842	0.717311437733674	SIN3A	1
BP	GO:2000780	negative regulation of double-strand break repair	1/423	20/17381	0.38922828521849	0.747041698685842	0.717311437733674	UBR5	1
BP	GO:2001014	regulation of skeletal muscle cell differentiation	1/423	20/17381	0.38922828521849	0.747041698685842	0.717311437733674	NR1D2	1
BP	GO:0001935	endothelial cell proliferation	4/423	130/17381	0.389972576891976	0.747332140511181	0.717590320751421	DLG1/STAT3/RICTOR/RPTOR	4
BP	GO:0048565	digestive tract development	4/423	130/17381	0.389972576891976	0.747332140511181	0.717590320751421	FGFR2/CCDC40/TGFBR2/PCSK5	4
BP	GO:0048660	regulation of smooth muscle cell proliferation	4/423	130/17381	0.389972576891976	0.747332140511181	0.717590320751421	FGFR2/PPARG/MAP3K5/TGFBR2	4
BP	GO:0071804	cellular potassium ion transport	6/423	207/17381	0.390747152998304	0.748058220499537	0.718287504698814	NEDD4L/TMEM38A/DLG1/STK39/DNM2/SLC9A2	6
BP	GO:0071805	potassium ion transmembrane transport	6/423	207/17381	0.390747152998304	0.748058220499537	0.718287504698814	NEDD4L/TMEM38A/DLG1/STK39/DNM2/SLC9A2	6
BP	GO:0061136	regulation of proteasomal protein catabolic process	5/423	169/17381	0.393563830958006	0.753069253467722	0.723099111961518	SMARCC1/RNF114/UBQLN1/MTM1/USP14	5
BP	GO:0034340	response to type I interferon	3/423	93/17381	0.395245328413377	0.753407925530303	0.7234243057821	HLA-B/SP100/LSM14A	3
BP	GO:0009582	detection of abiotic stimulus	4/423	131/17381	0.395486238417434	0.753407925530303	0.7234243057821	GNAQ/TIMELESS/NMT1/DENND5B	4
BP	GO:0046683	response to organophosphorus	4/423	131/17381	0.395486238417434	0.753407925530303	0.7234243057821	NOX4/NDUFS4/RAPGEF2/SLC26A3	4
BP	GO:0071166	ribonucleoprotein complex localization	4/423	131/17381	0.395486238417434	0.753407925530303	0.7234243057821	AGFG1/UPF2/NUP54/NUP98	4
BP	GO:0071322	cellular response to carbohydrate stimulus	4/423	131/17381	0.395486238417434	0.753407925530303	0.7234243057821	NOX4/UNC13B/SIN3A/TRA2B	4
BP	GO:0071901	negative regulation of protein serine/threonine kinase activity	4/423	131/17381	0.395486238417434	0.753407925530303	0.7234243057821	ZNF675/PRKAG2/STK38/RPTOR	4
BP	GO:0002287	alpha-beta T cell activation involved in immune response	2/423	56/17381	0.397028413055662	0.753407925530303	0.7234243057821	STAT3/RELB	2
BP	GO:0002293	alpha-beta T cell differentiation involved in immune response	2/423	56/17381	0.397028413055662	0.753407925530303	0.7234243057821	STAT3/RELB	2
BP	GO:0019748	secondary metabolic process	2/423	56/17381	0.397028413055662	0.753407925530303	0.7234243057821	CBR4/RAPGEF2	2
BP	GO:0031060	regulation of histone methylation	2/423	56/17381	0.397028413055662	0.753407925530303	0.7234243057821	EED/AUTS2	2
BP	GO:0045453	bone resorption	2/423	56/17381	0.397028413055662	0.753407925530303	0.7234243057821	NOX4/ZNF675	2
BP	GO:0051057	positive regulation of small GTPase mediated signal transduction	2/423	56/17381	0.397028413055662	0.753407925530303	0.7234243057821	NRG1/AUTS2	2
BP	GO:2000377	regulation of reactive oxygen species metabolic process	5/423	170/17381	0.398392086344894	0.753407925530303	0.7234243057821	NOX4/FOXO1/TGFBR2/DNM2/STAT3	5
BP	GO:0014020	primary neural tube formation	3/423	94/17381	0.401815747567833	0.753407925530303	0.7234243057821	VASP/CELSR1/IFT122	3
BP	GO:0050679	positive regulation of epithelial cell proliferation	5/423	171/17381	0.403216596783736	0.753407925530303	0.7234243057821	FGFR2/MAP2K5/STAT3/RICTOR/RPTOR	5
BP	GO:0000132	establishment of mitotic spindle orientation	1/423	21/17381	0.404109711135924	0.753407925530303	0.7234243057821	NDE1	1
BP	GO:0003181	atrioventricular valve morphogenesis	1/423	21/17381	0.404109711135924	0.753407925530303	0.7234243057821	TGFBR2	1
BP	GO:0006490	oligosaccharide-lipid intermediate biosynthetic process	1/423	21/17381	0.404109711135924	0.753407925530303	0.7234243057821	DHDDS	1
BP	GO:0006622	protein targeting to lysosome	1/423	21/17381	0.404109711135924	0.753407925530303	0.7234243057821	HGS	1
BP	GO:0007063	regulation of sister chromatid cohesion	1/423	21/17381	0.404109711135924	0.753407925530303	0.7234243057821	SLF1	1
BP	GO:0007617	mating behavior	1/423	21/17381	0.404109711135924	0.753407925530303	0.7234243057821	NCOA1	1
BP	GO:0009235	cobalamin metabolic process	1/423	21/17381	0.404109711135924	0.753407925530303	0.7234243057821	ABCC1	1
BP	GO:0010971	positive regulation of G2/M transition of mitotic cell cycle	1/423	21/17381	0.404109711135924	0.753407925530303	0.7234243057821	SIN3A	1
[truncated: 2,904 more rows]
