# Supplementary material for: Hsa_circ_0008434 regulates USP9X expression by sponging miR-6838-5p to promote gastric cancer growth, migration and invasion
Source: BMC Cancer. 2021 Dec 2;21:1289. doi: 10.1186/s12885-021-09052-4 (PMC8638420; doi:10.1186/s12885-021-09052-4)
Supplement: Supplementary file 1 — Additional file 1. [file 12885_2021_9052_MOESM1_ESM.zip › 2.KEGG_Enrich.xls]

ID	Description	GeneRatio	BgRatio	pvalue	p.adjust	qvalue	geneID	Count
hsa04144	Endocytosis	15/187	244/7469	0.00114449133379059	0.25555219851564	0.252465286713035	3106/23327/23527/50807/2263/9146/7048/1785/3949/116987/5337/10565/116988/9135/83737	15
hsa04530	Tight junction	11/187	170/7469	0.00350877105602046	0.25555219851564	0.252465286713035	23327/1739/51422/4217/9414/79784/9223/7408/3059/4628/9693	11
hsa03013	RNA transport	11/187	171/7469	0.00366994746457356	0.25555219851564	0.252465286713035	5905/26019/53371/3646/1968/59343/4928/26986/7329/8661/8672	11
hsa00230	Purine metabolism	11/187	174/7469	0.00418938030353508	0.25555219851564	0.252465286713035	9615/2977/50484/9061/2982/27115/5144/11128/8833/22978/115024	11
hsa05202	Transcriptional misregulation in cancer	11/187	186/7469	0.00688144193138324	0.296440152606572	0.292859339719176	2308/5468/5218/2119/7048/5747/5090/6935/25942/466/7113	11
hsa04120	Ubiquitin mediated proteolysis	9/187	137/7469	0.00728951194934194	0.296440152606572	0.292859339719176	23327/8452/10054/9690/57448/51366/7325/7329/83737	9
hsa04130	SNARE interactions in vesicular transport	4/187	34/7469	0.00981196916408116	0.313797693111761	0.310007211918004	6804/10228/55014/9527	4
hsa05100	Bacterial invasion of epithelial cells	6/187	74/7469	0.010288448954484	0.313797693111761	0.310007211918004	23607/79658/1785/5747/999/3059	6
hsa04931	Insulin resistance	7/187	107/7469	0.0175592453556581	0.47605065186451	0.470300255724645	2308/51422/5792/6774/5524/2673/32	7
hsa04970	Salivary secretion	6/187	90/7469	0.0249674990550686	0.581024859055339	0.574006439705232	2977/2982/2776/6558/1755/5554	6
hsa04666	Fc gamma R-mediated phagocytosis	6/187	91/7469	0.0261937436459374	0.581024859055339	0.574006439705232	50807/1785/7408/7410/5321/5337	6
hsa04520	Adherens junction	5/187	72/7469	0.0338359512142472	0.645561189850666	0.637763211716146	7048/5792/1387/999/25945	5
hsa05215	Prostate cancer	6/187	97/7469	0.0343946535576175	0.645561189850666	0.637763211716146	2263/2308/2119/1387/6935/7113	6
hsa00760	Nicotinate and nicotinamide metabolism	3/187	30/7469	0.0382040517038859	0.665842043982012	0.657799085728562	23530/22978/115024	3
hsa04068	FoxO signaling pathway	7/187	132/7469	0.0474610931062142	0.772033781194418	0.762708092724425	7874/6789/2308/51422/7048/6774/1387	7
hsa05016	Huntington disease	9/187	193/7469	0.0529414902441233	0.80735772622288	0.797605346441068	5468/2776/10540/4724/7385/1387/25942/127602/4722	9
hsa00250	Alanine, aspartate and glutamate metabolism	3/187	35/7469	0.0562911848992881	0.807944065613311	0.798184603215911	2744/57494/2673	3
hsa04730	Long-term depression	4/187	60/7469	0.0627624714154641	0.807974886547647	0.798215051852507	2977/2982/2776/5321	4
hsa05203	Viral carcinogenesis	9/187	201/7469	0.0650656948323838	0.807974886547647	0.798215051852507	3106/718/1739/7874/6672/5922/6774/1387/5933	9
hsa04010	MAPK signaling pathway	12/187	295/7469	0.0662274497170203	0.807974886547647	0.798215051852507	2263/6789/9252/5607/4217/7048/5922/5971/5924/6788/9693/5321	12
hsa04015	Rap1 signaling pathway	9/187	206/7469	0.0734716941226175	0.853671112662794	0.84335929594383	9771/2263/2776/9223/999/7408/7410/9693/23566	9
hsa00564	Glycerophospholipid metabolism	5/187	97/7469	0.0956007076833408	0.950611864876525	0.939129064092857	160851/55500/23175/5321/5337	5
hsa00900	Terpenoid backbone biosynthesis	2/187	22/7469	0.10391314799184	0.950611864876525	0.939129064092857	3158/79947	2
hsa00240	Pyrimidine metabolism	5/187	101/7469	0.108759918740315	0.950611864876525	0.939129064092857	50484/11128/51727/22978/115024	5
hsa00515	Mannose type O-glycan biosynthesis	2/187	23/7469	0.112007732798514	0.950611864876525	0.939129064092857	9215/148789	2
hsa04961	Endocrine and other factor-regulated calcium reabsorption	3/187	47/7469	0.112678858233775	0.950611864876525	0.939129064092857	2776/1785/7421	3
hsa04922	Glucagon signaling pathway	5/187	103/7469	0.115655483636754	0.950611864876525	0.939129064092857	2308/2776/51422/1387/32	5
hsa04330	Notch signaling pathway	3/187	48/7469	0.118093865667798	0.950611864876525	0.939129064092857	1488/9612/1387	3
hsa04979	Cholesterol metabolism	3/187	50/7469	0.129206574314345	0.950611864876525	0.939129064092857	9218/5360/3949	3
hsa00983	Drug metabolism - other enzymes	4/187	79/7469	0.135579894971969	0.950611864876525	0.939129064092857	50484/8824/8833/51727	4
hsa00790	Folate biosynthesis	2/187	26/7469	0.137186660845155	0.950611864876525	0.939129064092857	10243/84105	2
hsa04350	TGF-beta signaling pathway	4/187	84/7469	0.158771549916774	0.950611864876525	0.939129064092857	4052/7048/1387/5933	4
hsa00591	Linoleic acid metabolism	2/187	29/7469	0.163454860425876	0.950611864876525	0.939129064092857	1557/5321	2
hsa04392	Hippo signaling pathway - multiple species	2/187	29/7469	0.163454860425876	0.950611864876525	0.939129064092857	122786/6788	2
hsa04932	Non-alcoholic fatty liver disease (NAFLD)	6/187	149/7469	0.170045560203796	0.950611864876525	0.939129064092857	51422/4217/4724/7385/83737/4722	6
hsa04540	Gap junction	4/187	88/7469	0.178303467918359	0.950611864876525	0.939129064092857	2977/2982/2776/5607	4
hsa04921	Oxytocin signaling pathway	6/187	152/7469	0.181134471244891	0.950611864876525	0.939129064092857	2977/2982/2776/51422/5607/5321	6
hsa04152	AMPK signaling pathway	5/187	120/7469	0.181927691724412	0.950611864876525	0.939129064092857	2308/5468/51422/32/57521	5
hsa04211	Longevity regulating pathway	4/187	89/7469	0.183309642360415	0.950611864876525	0.939129064092857	2308/5468/51422/57521	4
hsa04390	Hippo signaling pathway	6/187	154/7469	0.18868529224681	0.950611864876525	0.939129064092857	1739/8312/7048/122786/999/6788	6
hsa04136	Autophagy - other	2/187	32/7469	0.190519872507545	0.950611864876525	0.939129064092857	10533/57521	2
hsa03015	mRNA surveillance pathway	4/187	91/7469	0.193458924237977	0.950611864876525	0.939129064092857	11052/26019/2935/26986	4
hsa04611	Platelet activation	5/187	123/7469	0.194870058825284	0.950611864876525	0.939129064092857	2977/2982/2776/7408/5321	5
hsa04213	Longevity regulating pathway - multiple species	3/187	62/7469	0.202403137125587	0.950611864876525	0.939129064092857	2308/51422/57521	3
hsa04721	Synaptic vesicle cycle	3/187	63/7469	0.208900701172666	0.950611864876525	0.939129064092857	10497/6804/1785	3
hsa04714	Thermogenesis	8/187	229/7469	0.215413698092506	0.950611864876525	0.939129064092857	6599/5468/51422/4217/4724/7385/4722/57521	8
hsa05206	MicroRNAs in cancer	10/187	299/7469	0.216129951059454	0.950611864876525	0.939129064092857	2744/9252/23414/4363/6774/1387/6935/7329/900/57521	10
hsa04713	Circadian entrainment	4/187	96/7469	0.219557535232197	0.950611864876525	0.939129064092857	2977/2982/2776/9252	4
hsa04925	Aldosterone synthesis and secretion	4/187	96/7469	0.219557535232197	0.950611864876525	0.939129064092857	2776/3949/221955/466	4
hsa04924	Renin secretion	3/187	65/7469	0.222031697929758	0.950611864876525	0.939129064092857	2977/2982/2776	3
hsa05230	Central carbon metabolism in cancer	3/187	65/7469	0.222031697929758	0.950611864876525	0.939129064092857	2263/2744/5163	3
hsa00072	Synthesis and degradation of ketone bodies	1/187	10/7469	0.224083654867029	0.950611864876525	0.939129064092857	3158	1
hsa04141	Protein processing in endoplasmic reticulum	6/187	165/7469	0.232245572768002	0.950611864876525	0.939129064092857	5611/64215/29979/4217/81567/6184	6
hsa04070	Phosphatidylinositol signaling system	4/187	99/7469	0.235651148648262	0.950611864876525	0.939129064092857	160851/200576/4534/55300	4
hsa04933	AGE-RAGE signaling pathway in diabetic complications	4/187	99/7469	0.235651148648262	0.950611864876525	0.939129064092857	50507/2308/7048/6774	4
hsa05231	Choline metabolism in cancer	4/187	99/7469	0.235651148648262	0.950611864876525	0.939129064092857	160851/6581/5321/5337	4
hsa05216	Thyroid cancer	2/187	37/7469	0.236718990794806	0.950611864876525	0.939129064092857	5468/999	2
hsa04920	Adipocytokine signaling pathway	3/187	69/7469	0.24875276319144	0.950611864876525	0.939129064092857	51422/6774/32	3
hsa04910	Insulin signaling pathway	5/187	137/7469	0.258997433107927	0.950611864876525	0.939129064092857	2308/51422/5792/32/57521	5
hsa05219	Bladder cancer	2/187	41/7469	0.274098147207108	0.950611864876525	0.939129064092857	9252/999	2
hsa04928	Parathyroid hormone synthesis, secretion and action	4/187	106/7469	0.274197237565099	0.950611864876525	0.939129064092857	2776/5144/7421/5337	4
hsa00061	Fatty acid biosynthesis	1/187	13/7469	0.280997836680645	0.950611864876525	0.939129064092857	32	1
hsa03450	Non-homologous end-joining	1/187	13/7469	0.280997836680645	0.950611864876525	0.939129064092857	27343	1
hsa00562	Inositol phosphate metabolism	3/187	74/7469	0.282777415566905	0.950611864876525	0.939129064092857	200576/4534/55300	3
hsa03320	PPAR signaling pathway	3/187	74/7469	0.282777415566905	0.950611864876525	0.939129064092857	5468/5360/3158	3
hsa05212	Pancreatic cancer	3/187	75/7469	0.289638144032011	0.950611864876525	0.939129064092857	7048/6774/5337	3
hsa04072	Phospholipase D signaling pathway	5/187	146/7469	0.302605209996169	0.950611864876525	0.939129064092857	160851/1785/5321/5337/23566	5
hsa04310	Wnt signaling pathway	5/187	146/7469	0.302605209996169	0.950611864876525	0.939129064092857	1488/8312/79718/59343/1387	5
hsa00604	Glycosphingolipid biosynthesis - ganglio series	1/187	15/7469	0.316613748324643	0.950611864876525	0.939129064092857	9197	1
hsa01521	EGFR tyrosine kinase inhibitor resistance	3/187	79/7469	0.317182089785999	0.950611864876525	0.939129064092857	2263/6774/3084	3
hsa05226	Gastric cancer	5/187	149/7469	0.317406292577631	0.950611864876525	0.939129064092857	2263/8312/1015/7048/999	5
hsa05168	Herpes simplex infection	6/187	185/7469	0.318036140325973	0.950611864876525	0.939129064092857	3106/718/7874/6672/1387/10629	6
hsa04724	Glutamatergic synapse	4/187	114/7469	0.319411503312865	0.950611864876525	0.939129064092857	2744/2776/5321/5337	4
hsa00565	Ether lipid metabolism	2/187	47/7469	0.32992310242468	0.950611864876525	0.939129064092857	5321/5337	2
hsa04919	Thyroid hormone signaling pathway	4/187	116/7469	0.330826904350943	0.950611864876525	0.939129064092857	2308/8648/1387/25942	4
hsa00280	Valine, leucine and isoleucine degradation	2/187	48/7469	0.339133069240196	0.950611864876525	0.939129064092857	11112/3158	2
hsa00520	Amino sugar and nucleotide sugar metabolism	2/187	48/7469	0.339133069240196	0.950611864876525	0.939129064092857	2762/2673	2
hsa04071	Sphingolipid signaling pathway	4/187	118/7469	0.342265172192027	0.950611864876525	0.939129064092857	2776/4217/4363/5337	4
hsa04913	Ovarian steroidogenesis	2/187	49/7469	0.348304510131341	0.950611864876525	0.939129064092857	3949/5321	2
hsa00450	Selenocompound metabolism	1/187	17/7469	0.350474386911764	0.950611864876525	0.939129064092857	9061	1
hsa05110	Vibrio cholerae infection	2/187	50/7469	0.357433590790383	0.950611864876525	0.939129064092857	9414/6558	2
hsa04270	Vascular smooth muscle contraction	4/187	121/7469	0.359442738018496	0.950611864876525	0.939129064092857	2977/2982/2776/5321	4
hsa04014	Ras signaling pathway	7/187	232/7469	0.362005212526044	0.950611864876525	0.939129064092857	9771/2263/6789/5922/5924/5321/5337	7
hsa04978	Mineral absorption	2/187	51/7469	0.366516690923178	0.950611864876525	0.939129064092857	7421/1811	2
hsa00770	Pantothenate and CoA biosynthesis	1/187	19/7469	0.382665816047903	0.950611864876525	0.939129064092857	79646	1
hsa05169	Epstein-Barr virus infection	6/187	201/7469	0.389795151034656	0.950611864876525	0.939129064092857	3106/7874/9612/6774/5971/25942	6
hsa00670	One carbon pool by folate	1/187	20/7469	0.398161318383344	0.950611864876525	0.939129064092857	441024	1
hsa04140	Autophagy - animal	4/187	128/7469	0.399445952805815	0.950611864876525	0.939129064092857	55014/10533/81671/57521	4
hsa05130	Pathogenic Escherichia coli infection	2/187	55/7469	0.402323918429474	0.950611864876525	0.939129064092857	999/3059	2
hsa05134	Legionellosis	2/187	55/7469	0.402323918429474	0.950611864876525	0.939129064092857	718/5861	2
hsa04912	GnRH signaling pathway	3/187	93/7469	0.413086271908236	0.950611864876525	0.939129064092857	2776/5321/5337	3
hsa00220	Arginine biosynthesis	1/187	21/7469	0.413269901208196	0.950611864876525	0.939129064092857	2744	1
hsa05164	Influenza A	5/187	171/7469	0.427206541406803	0.950611864876525	0.939129064092857	5611/3267/1387/4928/7113	5
hsa05213	Endometrial cancer	2/187	58/7469	0.4285481043303	0.950611864876525	0.939129064092857	8312/999	2
hsa04972	Pancreatic secretion	3/187	96/7469	0.433193273782389	0.950611864876525	0.939129064092857	2776/6558/1811	3
hsa00310	Lysine degradation	2/187	59/7469	0.437156123448526	0.950611864876525	0.939129064092857	83852/4967	2
hsa04370	VEGF signaling pathway	2/187	59/7469	0.437156123448526	0.950611864876525	0.939129064092857	5747/5321	2
hsa05416	Viral myocarditis	2/187	59/7469	0.437156123448526	0.950611864876525	0.939129064092857	3106/8672	2
hsa04964	Proximal tubule bicarbonate reclamation	1/187	23/7469	0.442364513460532	0.950611864876525	0.939129064092857	2744	1
hsa04810	Regulation of actin cytoskeleton	6/187	213/7469	0.443740451378273	0.950611864876525	0.939129064092857	2263/200576/5747/79784/7410/4628	6
hsa00561	Glycerolipid metabolism	2/187	61/7469	0.454159668407443	0.950611864876525	0.939129064092857	160851/23175	2
hsa00534	Glycosaminoglycan biosynthesis - heparan sulfate / heparin	1/187	24/7469	0.45636905764303	0.950611864876525	0.939129064092857	64579	1
hsa04977	Vitamin digestion and absorption	1/187	24/7469	0.45636905764303	0.950611864876525	0.939129064092857	4363	1
hsa04066	HIF-1 signaling pathway	3/187	100/7469	0.459603336337053	0.950611864876525	0.939129064092857	6774/1387/5163	3
hsa00592	alpha-Linolenic acid metabolism	1/187	25/7469	0.470023723354347	0.950611864876525	0.939129064092857	5321	1
hsa00590	Arachidonic acid metabolism	2/187	63/7469	0.470867974147795	0.950611864876525	0.939129064092857	1557/5321	2
hsa05142	Chagas disease (American trypanosomiasis)	3/187	102/7469	0.47261392022559	0.950611864876525	0.939129064092857	718/2776/7048	3
hsa04927	Cortisol synthesis and secretion	2/187	64/7469	0.479107438567025	0.950611864876525	0.939129064092857	2776/3949	2
hsa04514	Cell adhesion molecules (CAMs)	4/187	144/7469	0.488753144591707	0.950611864876525	0.939129064092857	3106/5792/999/25945	4
hsa00970	Aminoacyl-tRNA biosynthesis	2/187	66/7469	0.495350121181832	0.950611864876525	0.939129064092857	80222/3376	2
hsa05223	Non-small cell lung cancer	2/187	66/7469	0.495350121181832	0.950611864876525	0.939129064092857	6789/6774	2
hsa04720	Long-term potentiation	2/187	67/7469	0.503350936827314	0.950611864876525	0.939129064092857	2776/1387	2
hsa00650	Butanoate metabolism	1/187	28/7469	0.5089743327624	0.950611864876525	0.939129064092857	3158	1
hsa04723	Retrograde endocannabinoid signaling	4/187	148/7469	0.510287964137473	0.950611864876525	0.939129064092857	2776/4724/221955/4722	4
hsa04664	Fc epsilon RI signaling pathway	2/187	68/7469	0.511269980812971	0.950611864876525	0.939129064092857	7410/5321	2
hsa04668	TNF signaling pathway	3/187	110/7469	0.523154975023449	0.950611864876525	0.939129064092857	9252/4217/83737	3
hsa04150	mTOR signaling pathway	4/187	151/7469	0.526170709976899	0.950611864876525	0.939129064092857	79726/23175/253260/57521	4
hsa04145	Phagosome	4/187	152/7469	0.531410511070974	0.950611864876525	0.939129064092857	3106/718/9146/200576	4
hsa00020	Citrate cycle (TCA cycle)	1/187	30/7469	0.53334579554328	0.950611864876525	0.939129064092857	4967	1
hsa00030	Pentose phosphate pathway	1/187	30/7469	0.53334579554328	0.950611864876525	0.939129064092857	25796	1
hsa04670	Leukocyte transendothelial migration	3/187	112/7469	0.535377999688364	0.950611864876525	0.939129064092857	5747/7408/7410	3
hsa04115	p53 signaling pathway	2/187	72/7469	0.542111127081196	0.950611864876525	0.939129064092857	50484/900	2
hsa00052	Galactose metabolism	1/187	31/7469	0.545076449694833	0.950611864876525	0.939129064092857	6476	1
hsa00512	Mucin type O-glycan biosynthesis	1/187	31/7469	0.545076449694833	0.950611864876525	0.939129064092857	51809	1
hsa01523	Antifolate resistance	1/187	31/7469	0.545076449694833	0.950611864876525	0.939129064092857	4363	1
hsa03020	RNA polymerase	1/187	31/7469	0.545076449694833	0.950611864876525	0.939129064092857	11128	1
hsa04710	Circadian rhythm	1/187	31/7469	0.545076449694833	0.950611864876525	0.939129064092857	51422	1
hsa04726	Serotonergic synapse	3/187	115/7469	0.553378332254762	0.950611864876525	0.939129064092857	1557/2776/5321	3
hsa00640	Propanoate metabolism	1/187	32/7469	0.556513758636359	0.950611864876525	0.939129064092857	32	1
hsa00051	Fructose and mannose metabolism	1/187	33/7469	0.567665019512384	0.950611864876525	0.939129064092857	2762	1
hsa03410	Base excision repair	1/187	33/7469	0.567665019512384	0.950611864876525	0.939129064092857	27343	1
hsa04215	Apoptosis - multiple species	1/187	33/7469	0.567665019512384	0.950611864876525	0.939129064092857	57448	1
hsa05220	Chronic myeloid leukemia	2/187	76/7469	0.571585481114003	0.950611864876525	0.939129064092857	1488/7048	2
hsa04218	Cellular senescence	4/187	160/7469	0.572270521087127	0.950611864876525	0.939129064092857	3106/2308/7048/5933	4
hsa04722	Neurotrophin signaling pathway	3/187	119/7469	0.576729326899755	0.950611864876525	0.939129064092857	9252/5607/4217	3
hsa04022	cGMP-PKG signaling pathway	4/187	163/7469	0.587076780055815	0.950611864876525	0.939129064092857	2977/2982/2776/7408	4
hsa05143	African trypanosomiasis	1/187	35/7469	0.589137687269864	0.950611864876525	0.939129064092857	2776	1
hsa03018	RNA degradation	2/187	79/7469	0.592778877956564	0.950611864876525	0.939129064092857	4848/26986	2
hsa00500	Starch and sucrose metabolism	1/187	36/7469	0.599472803288231	0.950611864876525	0.939129064092857	6476	1
hsa04960	Aldosterone-regulated sodium reabsorption	1/187	37/7469	0.609549298079715	0.950611864876525	0.939129064092857	23327	1
hsa05330	Allograft rejection	1/187	38/7469	0.619373609336321	0.950611864876525	0.939129064092857	3106	1
hsa05165	Human papillomavirus infection	8/187	339/7469	0.619705378591417	0.950611864876525	0.939129064092857	3106/1739/8312/2308/5747/9223/1387/5933	8
hsa05166	Human T-cell leukemia virus 1 infection	6/187	255/7469	0.620125277521436	0.950611864876525	0.939129064092857	3106/1739/7048/5971/1387/466	6
hsa05010	Alzheimer disease	4/187	171/7469	0.625077247103955	0.950611864876525	0.939129064092857	2776/4724/7385/4722	4
hsa04380	Osteoclast differentiation	3/187	128/7469	0.626412317415516	0.950611864876525	0.939129064092857	5468/7048/5971	3
hsa00620	Pyruvate metabolism	1/187	39/7469	0.628952015345486	0.950611864876525	0.939129064092857	32	1
hsa04012	ErbB signaling pathway	2/187	85/7469	0.632806430686093	0.950611864876525	0.939129064092857	5747/3084	2
hsa04911	Insulin secretion	2/187	85/7469	0.632806430686093	0.950611864876525	0.939129064092857	2776/6804	2
hsa00260	Glycine, serine and threonine metabolism	1/187	40/7469	0.638290638916198	0.950611864876525	0.939129064092857	211	1
hsa00380	Tryptophan metabolism	1/187	40/7469	0.638290638916198	0.950611864876525	0.939129064092857	4967	1
hsa04216	Ferroptosis	1/187	40/7469	0.638290638916198	0.950611864876525	0.939129064092857	10533	1
hsa05132	Salmonella infection	2/187	86/7469	0.639172868475451	0.950611864876525	0.939129064092857	79784/4628	2
hsa05210	Colorectal cancer	2/187	86/7469	0.639172868475451	0.950611864876525	0.939129064092857	8312/7048	2
hsa04650	Natural killer cell mediated cytotoxicity	3/187	131/7469	0.642064159250427	0.950611864876525	0.939129064092857	3106/7410/9437	3
hsa05160	Hepatitis C	3/187	131/7469	0.642064159250427	0.950611864876525	0.939129064092857	3949/6774/3646	3
hsa05332	Graft-versus-host disease	1/187	41/7469	0.647395451208926	0.950611864876525	0.939129064092857	3106	1
hsa04727	GABAergic synapse	2/187	88/7469	0.651646545472231	0.950611864876525	0.939129064092857	2744/10243	2
hsa00190	Oxidative phosphorylation	3/187	133/7469	0.652241701688391	0.950611864876525	0.939129064092857	4724/7385/4722	3
hsa00860	Porphyrin and chlorophyll metabolism	1/187	42/7469	0.656272275471706	0.950611864876525	0.939129064092857	211	1
hsa03040	Spliceosome	3/187	134/7469	0.657253066574907	0.950611864876525	0.939129064092857	9716/6434/23451	3
hsa04940	Type I diabetes mellitus	1/187	43/7469	0.664926790684684	0.950611864876525	0.939129064092857	3106	1
hsa05032	Morphine addiction	2/187	91/7469	0.669714370250719	0.950611864876525	0.939129064092857	27115/5144	2
hsa04371	Apelin signaling pathway	3/187	137/7469	0.671976925219823	0.950611864876525	0.939129064092857	2776/51422/999	3
hsa02010	ABC transporters	1/187	44/7469	0.673364535115328	0.950611864876525	0.939129064092857	4363	1
hsa04962	Vasopressin-regulated water reabsorption	1/187	44/7469	0.673364535115328	0.950611864876525	0.939129064092857	10540	1
hsa04973	Carbohydrate digestion and absorption	1/187	44/7469	0.673364535115328	0.950611864876525	0.939129064092857	6476	1
hsa04550	Signaling pathways regulating pluripotency of stem cells	3/187	139/7469	0.681534201630179	0.950611864876525	0.939129064092857	2263/8312/6774	3
hsa05418	Fluid shear stress and atherosclerosis	3/187	139/7469	0.681534201630179	0.950611864876525	0.939129064092857	5607/4217/5747	3
hsa03022	Basal transcription factors	1/187	45/7469	0.681590909786498	0.950611864876525	0.939129064092857	10629	1
hsa03050	Proteasome	1/187	45/7469	0.681590909786498	0.950611864876525	0.939129064092857	5689	1
hsa05167	Kaposi sarcoma-associated herpesvirus infection	4/187	186/7469	0.690151752160844	0.950611864876525	0.939129064092857	3106/718/6774/1387	4
hsa04064	NF-kappa B signaling pathway	2/187	95/7469	0.692623565072478	0.950611864876525	0.939129064092857	5971/7329	2
hsa05012	Parkinson disease	3/187	142/7469	0.695482832116622	0.950611864876525	0.939129064092857	4724/7385/4722	3
hsa00600	Sphingolipid metabolism	1/187	47/7469	0.697430487934164	0.950611864876525	0.939129064092857	9331	1
hsa04340	Hedgehog signaling pathway	1/187	47/7469	0.697430487934164	0.950611864876525	0.939129064092857	8452	1
hsa05146	Amoebiasis	2/187	96/7469	0.698143358504182	0.950611864876525	0.939129064092857	2776/5747	2
hsa00510	N-Glycan biosynthesis	1/187	49/7469	0.712486114916761	0.950611864876525	0.939129064092857	6184	1
hsa04750	Inflammatory mediator regulation of TRP channels	2/187	99/7469	0.714214084941831	0.950611864876525	0.939129064092857	2776/5321	2
hsa00330	Arginine and proline metabolism	1/187	50/7469	0.719732084796891	0.950611864876525	0.939129064092857	4942	1
hsa04660	T cell receptor signaling pathway	2/187	101/7469	0.724527079036194	0.950611864876525	0.939129064092857	1739/7410	2
hsa04916	Melanogenesis	2/187	101/7469	0.724527079036194	0.950611864876525	0.939129064092857	2776/1387	2
hsa05014	Amyotrophic lateral sclerosis (ALS)	1/187	51/7469	0.726796392674365	0.950611864876525	0.939129064092857	4217	1
hsa04024	cAMP signaling pathway	4/187	199/7469	0.739796050693152	0.950611864876525	0.939129064092857	5144/1387/7410/5337	4
hsa05320	Autoimmune thyroid disease	1/187	53/7469	0.740398032147967	0.950611864876525	0.939129064092857	3106	1
hsa04934	Cushing syndrome	3/187	154/7469	0.746689052889962	0.950611864876525	0.939129064092857	8312/2776/3949	3
hsa05205	Proteoglycans in cancer	4/187	201/7469	0.746877190987535	0.950611864876525	0.939129064092857	5747/6774/7410/3059	4
hsa03460	Fanconi anemia pathway	1/187	54/7469	0.746944090398821	0.950611864876525	0.939129064092857	7398	1
hsa04659	Th17 cell differentiation	2/187	107/7469	0.753602854858625	0.950611864876525	0.939129064092857	7048/6774	2
hsa00480	Glutathione metabolism	1/187	56/7469	0.759547694586032	0.950611864876525	0.939129064092857	50484	1
hsa05150	Staphylococcus aureus infection	1/187	56/7469	0.759547694586032	0.950611864876525	0.939129064092857	718	1
hsa04630	JAK-STAT signaling pathway	3/187	162/7469	0.776871029503382	0.950611864876525	0.939129064092857	6774/53833/1387	3
hsa05145	Toxoplasmosis	2/187	113/7469	0.780009022228922	0.950611864876525	0.939129064092857	3949/6774	2
hsa01200	Carbon metabolism	2/187	116/7469	0.792263851036494	0.950611864876525	0.939129064092857	4967/25796	2
hsa05225	Hepatocellular carcinoma	3/187	168/7469	0.797531690013239	0.950611864876525	0.939129064092857	6599/8312/7048	3
hsa04623	Cytosolic DNA-sensing pathway	1/187	63/7469	0.798940412259727	0.950611864876525	0.939129064092857	11128	1
hsa05217	Basal cell carcinoma	1/187	63/7469	0.798940412259727	0.950611864876525	0.939129064092857	8312	1
hsa05131	Shigellosis	1/187	65/7469	0.808966322267513	0.950611864876525	0.939129064092857	3059	1
hsa05321	Inflammatory bowel disease (IBD)	1/187	65/7469	0.808966322267513	0.950611864876525	0.939129064092857	6774	1
hsa05221	Acute myeloid leukemia	1/187	66/7469	0.8137911868996	0.950611864876525	0.939129064092857	6774	1
hsa04360	Axon guidance	3/187	175/7469	0.819603328541783	0.950611864876525	0.939129064092857	5747/10509/5163	3
hsa05163	Human cytomegalovirus infection	4/187	225/7469	0.82074414791544	0.950611864876525	0.939129064092857	3106/2776/5747/6774	4
hsa04110	Cell cycle	2/187	124/7469	0.822054781846913	0.950611864876525	0.939129064092857	1387/5933	2
hsa05031	Amphetamine addiction	1/187	68/7469	0.823080272518468	0.950611864876525	0.939129064092857	6804	1
hsa05211	Renal cell carcinoma	1/187	69/7469	0.827550477766279	0.950611864876525	0.939129064092857	1387	1
hsa05152	Tuberculosis	3/187	179/7469	0.831279065516111	0.950611864876525	0.939129064092857	718/7421/1387	3
hsa04917	Prolactin signaling pathway	1/187	70/7469	0.831908323801104	0.950611864876525	0.939129064092857	6774	1
hsa04662	B cell receptor signaling pathway	1/187	71/7469	0.836156619982911	0.950611864876525	0.939129064092857	7410	1
hsa04976	Bile secretion	1/187	71/7469	0.836156619982911	0.950611864876525	0.939129064092857	3949	1
hsa00982	Drug metabolism - cytochrome P450	1/187	72/7469	0.840298105798428	0.950611864876525	0.939129064092857	1557	1
hsa05218	Melanoma	1/187	72/7469	0.840298105798428	0.950611864876525	0.939129064092857	999	1
hsa01524	Platinum drug resistance	1/187	73/7469	0.844335452589789	0.950611864876525	0.939129064092857	4217	1
hsa04918	Thyroid hormone synthesis	1/187	74/7469	0.848271265240642	0.950611864876525	0.939129064092857	2776	1
hsa05140	Leishmaniasis	1/187	74/7469	0.848271265240642	0.950611864876525	0.939129064092857	718	1
hsa04971	Gastric acid secretion	1/187	75/7469	0.852108083820764	0.950611864876525	0.939129064092857	2776	1
hsa05133	Pertussis	1/187	76/7469	0.855848385190187	0.950611864876525	0.939129064092857	718	1
hsa04062	Chemokine signaling pathway	3/187	189/7469	0.857679056569989	0.950611864876525	0.939129064092857	5747/6774/7410	3
hsa04612	Antigen processing and presentation	1/187	77/7469	0.859494584563843	0.950611864876525	0.939129064092857	3106	1
hsa04915	Estrogen signaling pathway	2/187	137/7469	0.862390607899816	0.950611864876525	0.939129064092857	2776/8648	2
hsa04260	Cardiac muscle contraction	1/187	78/7469	0.863049037037674	0.950611864876525	0.939129064092857	7385	1
hsa04610	Complement and coagulation cascades	1/187	79/7469	0.866514039077175	0.950611864876525	0.939129064092857	718	1
hsa05204	Chemical carcinogenesis	1/187	82/7469	0.876394458027863	0.950611864876525	0.939129064092857	1557	1
hsa04742	Taste transduction	1/187	83/7469	0.879523500446813	0.950611864876525	0.939129064092857	50840	1
hsa05410	Hypertrophic cardiomyopathy (HCM)	1/187	83/7469	0.879523500446813	0.950611864876525	0.939129064092857	51422	1
hsa04510	Focal adhesion	3/187	199/7469	0.880413369570984	0.950611864876525	0.939129064092857	5747/7408/7410	3
hsa04261	Adrenergic signaling in cardiomyocytes	2/187	144/7469	0.880484760090552	0.950611864876525	0.939129064092857	2776/9252	2
hsa05161	Hepatitis B	2/187	144/7469	0.880484760090552	0.950611864876525	0.939129064092857	6774/1387	2
hsa05224	Breast cancer	2/187	147/7469	0.887548875499004	0.954017293487916	0.94249335724216	8312/8648	2
hsa05170	Human immunodeficiency virus 1 infection	3/187	212/7469	0.905138980786979	0.966186783505871	0.954515847380692	3106/2776/5747	3
hsa05222	Small cell lung cancer	1/187	93/7469	0.906790055011658	0.966186783505871	0.954515847380692	5747	1
hsa04217	Necroptosis	2/187	162/7469	0.917427777548657	0.969688070264392	0.957974840770258	6774/5321	2
hsa01522	Endocrine resistance	1/187	98/7469	0.918024361602764	0.969688070264392	0.957974840770258	5747	1
hsa04625	C-type lectin receptor signaling pathway	1/187	104/7469	0.929741113023514	0.975502587091247	0.963719121845969	5971	1
hsa03008	Ribosome biogenesis in eukaryotes	1/187	105/7469	0.931525011443691	0.975502587091247	0.963719121845969	29889	1
hsa04725	Cholinergic synapse	1/187	112/7469	0.942812140084738	0.982816677419158	0.970944862506416	2776	1
hsa04151	PI3K-Akt signaling pathway	5/187	354/7469	0.94656524259632	0.982816677419158	0.970944862506416	2263/5747/9223/57521/23566	5
hsa04926	Relaxin signaling pathway	1/187	130/7469	0.964041704169045	0.985355577593718	0.973453094344096	7048	1
hsa04728	Dopaminergic synapse	1/187	131/7469	0.964957932717947	0.985355577593718	0.973453094344096	2776	1
hsa05162	Measles	1/187	132/7469	0.965850937158086	0.985355577593718	0.973453094344096	6774	1
hsa05322	Systemic lupus erythematosus	1/187	133/7469	0.966721303077595	0.985355577593718	0.973453094344096	718	1
hsa04210	Apoptosis	1/187	136/7469	0.969202207469231	0.985355577593718	0.973453094344096	4217	1
hsa03010	Ribosome	1/187	153/7469	0.980157743955442	0.988449971524369	0.97651010991838	51073	1
hsa04060	Cytokine-cytokine receptor interaction	3/187	294/7469	0.980347922577448	0.988449971524369	0.97651010991838	7048/53833/27242	3
hsa04020	Calcium signaling pathway	1/187	183/7469	0.990889139715289	0.994966872800538	0.982948291075596	2776	1
hsa04080	Neuroactive ligand-receptor interaction	1/187	277/7469	0.999221624635243	0.999221624635243	0.987151648151297	23566	1
